# Supplementary material for: A Randomized 2x2 Factorial Clinical Trial of Renal Transplantation: Steroid-Free Maintenance Immunosuppression with Calcineurin Inhibitor Withdrawal after Six Months Associates with Improved Renal Function and Reduced Chronic Histopathology
Source: PLoS One. 2015 Oct 14;10(10):e0139247. doi: 10.1371/journal.pone.0139247 (PMC4605789; doi:10.1371/journal.pone.0139247)
Supplement: S1 Dataset — (XLS) [file pone.0139247.s004.xls]

## Sheet: STAT trial data
	Data from the STAT trial, R. Brian Stevens, MD, PhD, FACS, FAST, Principal Investigator

## Sheet: Patient Data
	Patient #	Intended for CNI Withdrawal	CNI Actually Withdrawn	Donor	Caucasian or Asian	Ethnicity	Age	Gender	Panel Reactive Antibody (PRA) (%)	Cause of Renal Failure	Patient Height (cm)	Patient Weight (kg)	Patient BMI	Donor Height (cm)	Height ratio	Donor/Patient Height Ratio
	1	No	No	Deceased	Yes	White	54.1014	Female	0	Diabetes	157	57.7	23.4087	157.5	1.00318	1.00318
	2	No	No	Deceased	Yes	White	50.6932	Male	0	IGA Nephropathy	178	86.7	27.364	191	1.07303	1.07303
	3	Yes	Yes	Deceased	No	Black	56.7178	Male	0	Diabetes	178	127.2	40.1464	165	0.926966	0.926966
	4	Yes	Yes	Deceased	No	Black	57.5507	Female	0	Diabetes	168	83.8	29.691	173	1.02976	1.02976
	5	No	No	Living	Yes	White	54.4411	Female	0	Diabetes	155	69.6	28.9698	157	1.0129	1.0129
	6	No	No	Deceased	Yes	White	60.2082	Female	0	Hypertensive Nephrosclerosis	178	100.8	31.8142	168	0.94382	0.94382
	7	Yes	Yes	Deceased	Yes	White	53.1726	Male	0	Alport's Syndrome	175	73	23.8367	175	1	1
	8	Yes	Yes	Living	Yes	White	51.6219	Male	0	Nephrotic Syndrome	178	62.9	19.8523	173	0.97191	0.97191
	9	Yes	Yes	Living	Yes	White	46.9479	Male	0	Congenital Bilateral Ureteral Obstruction	186	107	30.9284	184	0.989247	0.989247
	10	Yes	No	Living	Yes	White	37.0082	Male	0	Reflux Nephropathy	178	115	36.2959	170	0.955056	0.955056
	11	Yes	Yes	Deceased	Yes	White	53.3918	Female	0	Diabetes	165	94	34.5271	170	1.0303	1.0303
	12	Yes	Yes	Deceased	Yes	White	48.9973	Male	0	Diabetes	175	76.2	24.8816	163	0.931429	0.931429
	13	Yes	Yes	Living	Yes	White	49.5397	Female	0	Glomerulonephritis	160	52.2	20.3906	165	1.03125	1.03125
	14	Yes	No	Deceased	No	Black	26.7699	Male	0	Unknown	168	74.7	26.4668	170	1.0119	1.0119
	15	No	No	Living	Yes	White	43.6822	Female	10	Atrophic Native Kidneys	166	84.1	30.5197	166	1	1
	16	No	No	Deceased	No	Black	46.1562	Female	0	PCKD	155	57	23.7253	180	1.16129	1.16129
	17	No	No	Living	Yes	White	50.3425	Male	0	Reflux Nephropathy	168	85.1	30.1516	168	1	1
	18	No	No	Living	Yes	White	48.6466	Male	0	FSGS	165	81.4	29.899	158	0.957576	0.957576
	19	Yes	Yes	Living	Yes	White	51.8658	Male		FSGS	166	66.3	24.0601	166	1	1
	20	Yes	Yes	Living	Yes	White	60.1068	Male	0	HTN	188	102.7	29.0573	179	0.952128	0.952128
	21	No	No	Living	Yes	White	58.1616	Female		MPGN	167.64	96.4	34.3022	162.56	0.969697	0.969697
	22	No	No	Living	Yes	White	65.6822	Female	0	FSGS	151	60	26.3146	157	1.03974	1.03974
	23	Yes	Yes	Deceased	Yes	White	59.8521	Male	0	Sclerosing Glomerulonephritis	171	105.4	36.0453	160	0.935673	0.935673
	24	Yes	Yes	Living	Yes	White	49.0658	Female	0	PCKD	159	58.3	23.0608	163	1.02516	1.02516
	25	Yes	Yes	Living	Yes	White	34.5973	Male		IGA Nephropathy	180.34	82	25.2133	178.6	0.990352	0.990352
	26	Yes	Yes	Living	Yes	White	25.6329	Male	0	IGA Nephropathy	178	104	32.8241	163	0.91573	0.91573
	27	No	No	Deceased	Yes	White	60.2164	Female		Alports	160.02	79.1	30.8907	170.18	1.06349	1.06349
	28	No	No	Living	Yes	White	27.0795	Male		PCKD	187.96	77.27	21.8716	188	1.00021	1.00021
	29	Yes	Yes	Living	Yes	White	21.2603	Male		FSGS	170.18	64	22.0985	182.88	1.07463	1.07463
	30	No	No	Living	Yes	White	22.8904	Female	28	Unknown	164	47.2	17.5491	163	0.993902	0.993902
	31	Yes	Yes	Deceased	No	Black	33.2548	Female	0	Diabetes	163	97	36.5087	173	1.06135	1.06135
	32	Yes	Yes	Deceased	Yes	White	59.7589	Female	0	Diabetes	155	62.8	26.1394	183	1.18065	1.18065
	33	No	No	Living	Yes	White	56.7808	Male	0	PCKD	183	68.6	20.4843	176	0.961749	0.961749
	34	Yes	Yes	Living	Yes	White	55.1041	Male		PCKD	179	91	28.4011	179	1	1
	35	No	No	Living	Yes	White	57.9918	Female	0	FSGS	155	91.7	38.1686	178	1.14839	1.14839
	36	No	No	Living	Yes	White	53.3973	Male	0	PCKD	185.4	85.4	24.845	169	0.911543	0.911543
	37	Yes	Yes	Living	Yes	White	36.6493	Female		IGA Nephropathy	168	46.5	16.4753	163	0.970238	0.970238
	38	No	No	Living	Yes	White	44.1699	Female	0	IGA Nephropathy	160	55.6	21.7188	168	1.05	1.05
	39	Yes	Yes	Living	Yes	White	52.6986	Male	0	Diabetes	173	79.5	26.5629	161	0.930636	0.930636
	40	No	No	Deceased	Yes	White	26.4575	Male	0	Unknown	173	70	23.3887	163	0.942197	0.942197
	41	Yes	Yes	Living	Yes	White	52.9808	Male	0	FSGS	172	94	31.7739	180	1.04651	1.04651
	42	Yes	Yes	Deceased	Yes	White	54.3233	Male	48	Glomerulonephritis	175	77.6	25.3388	168	0.96	0.96
	43	No	No	Living	Yes	White	27.8356	Male	0	Alport's Syndrome	185	110.2	32.1987	157.5	0.851351	0.851351
	44	Yes	Yes	Deceased	Yes	White	51.2493	Male	0	HTN	178	109.7	34.6232	180	1.01124	1.01124
	45	No	No	Deceased	Yes	White	21.9726	Male	0	FSGS	173	109	36.4195	183	1.0578	1.0578
	46	No	No	Living	Yes	White	31.3945	Male	0	IGA Nephropathy	172	113.1	38.2301	185	1.07558	1.07558
	47	Yes	No	Living	Yes	White	20.4712	Male		Alport's Syndrome	178.6	65	20.3775	165.1	0.924412	0.924412
	48	Yes	No	Living	Yes	White	60.7562	Male	0	IGA Nephropathy	184	111	32.7859	172	0.934783	0.934783
	49	No	No	Deceased	Yes	White	55.3151	Male	0	Nephrosclerosis	180	83.9	25.8951	163	0.905556	0.905556
	50	No	No	Deceased	Yes	White	53.1644	Female	0	PCKD	168	67.8	24.0221	147	0.875	0.875
	51	No	No	Deceased	No	Black	58.011	Female	0	HTN	165	48	17.6309	170	1.0303	1.0303
	52	Yes	No	Living	Yes	White	55.337	Male	0	PCKD	170	92.7	32.0761	193	1.13529	1.13529
	53	No	No	Deceased	Yes	White	55.1096	Female	10	PCKD	173	60.4	20.1811	165	0.953757	0.953757
	54	No	No	Living	Yes	White	61.463	Male		Unknown	176.53	95.3	30.5813	177.8	1.00719	1.00719
	55	No	No	Living	No	Black	50.5918	Male	0	Diabetes	194.5	114	30.1346	160	0.822622	0.822622
	56	Yes	Yes	Deceased	Yes	White	59.2164	Female		Diabetes	170.18	61	21.0626	167.64	0.985075	0.985075
	57	No	No	Living	Yes	White	38.7096	Female	0	HTN	161	65.9	25.4234	178	1.10559	1.10559
	58	Yes	No	Living	Yes	White	48.9041	Male	0	IGA Nephropathy	180	74.6	23.0247	175	0.972222	0.972222
	59	No	No	Living	No	Black	43.5534	Female	0	Diabetes	159	70	27.6888	175	1.10063	1.10063
	60	No	No	Living	Yes	White	30.9534	Female	0	IGA Nephropathy	151	55	24.1217	178	1.17881	1.17881
	61	Yes	Yes	Deceased	Yes	White	41.211	Male	0	IGA Nephropathy	175	77.1	25.1755	168	0.96	0.96
	62	Yes	Yes	Living	Yes	White	51.7534	Female	0	IGA Nephropathy	155	72.7	30.2601	183	1.18065	1.18065
	63	Yes	Yes	Living	Yes	White	53.3452	Female	0	PCKD	175	82.7	27.0041	165	0.942857	0.942857
	64	No	No	Living	Yes	White	47.8137	Male	0	Membranous Nephropathy III	175	80	26.1224	173	0.988571	0.988571
	65	Yes	No	Deceased	Yes	Asian	34.8932	Female	0	IGA Nephropathy	150	41	18.2222	132	0.88	0.88
	66	No	No	Living	Yes	White	38.0986	Male	0	IGA Nephropathy	180	74.5	22.9938	199	1.10556	1.10556
	67	No	No	Living	Yes	White	42.9151	Female	0	Lupus	170	63.5	21.9723	163	0.958824	0.958824
	68	Yes	Yes	Deceased	Yes	White	33.3041	Female	0	HTN	169	110.8	38.7942	175	1.0355	1.0355
	69	No	No	Deceased	Yes	White	49.6219	Female	0	Glomerulonephritis	170	101	34.9481	183	1.07647	1.07647
	70	Yes	Yes	Living	Yes	White	63.5589	Male	0	Diabetes	175.26	97	31.5796	165	0.941458	0.941458
	71	No	No	Deceased	Yes	White	60.6438	Male	0	Diabetes	175	78.5	25.6327	191	1.09143	1.09143
	72	No	No	Deceased	Yes	White	35.8548	Male	0	HTN	170	63.1	21.8339	165	0.970588	0.970588
	73	Yes	No	Deceased	Yes	White	61.8356	Male	0	HTN	178	83.5	26.354	175	0.983146	0.983146
	74	No	No	Living	Yes	White	43.5808	Male	0	IGA Nephropathy	175	70.9	23.151	175	1	1
	75	No	No	Deceased	Yes	White	38.7918	Male	0	Fabry's Disease	180.3	68	20.9179	168	0.93178	0.93178
	76	Yes	Yes	Living	Yes	White	30.0986	Male		Unknown	186	120	34.6861	184	0.989247	0.989247
	77	No	No	Deceased	Yes	White	60.8329	Male		Hypertensive Nephrosclerosis	193	127.8	34.3096	160	0.829016	0.829016
	78	No	No	Deceased	Yes	White	50.0932	Male	0	HTN	180.34	121.4	37.328	182.88	1.01408	1.01408
	79	No	No	Living	Yes	White	50.2301	Female	0	FSGS	163	67.8	25.5185	165	1.01227	1.01227
	80	Yes	No	Living	Yes	White	42.537	Male	0	Diabetes	173	72.2	24.1238	187	1.08092	1.08092
	81	Yes	No	Deceased	Yes	White	62.9479	Female	0	PCKD	163	73	27.4756	183	1.1227	1.1227
	82	Yes	Yes	Deceased	No	Black	43.3644	Male	0	Diabetes	177	97.1	30.9936	183	1.0339	1.0339
	83	Yes	Yes	Living	Yes	White	57.5726	Female	0	Diabetes	162	95.9	36.5417	155	0.95679	0.95679
	84	No	No	Deceased	Yes	White	43.3808	Female	0	HTN	160	67.5	26.3672	163	1.01875	1.01875
	85	No	No	Deceased	No	Black	40.7014	Male	0	Diabetes	178	100.2	31.6248	157	0.882022	0.882022
	86	No	No	Living	Yes	White	49.6356	Male	0	PCKD	174.5	85.9	28.2099	170	0.974212	0.974212
	87	Yes	Yes	Deceased	Yes	White	48.6384	Male	0	PCKD	158	110	44.0635	163	1.03165	1.03165
	88	No	No	Deceased	Yes	White	25.8904	Male	0	Unknown	180	104.3	32.1914	175	0.972222	0.972222
	89	No	No	Deceased	Yes	White	56.9233	Female	0	Diabetes	176.5	99.2	31.8436	165	0.934844	0.934844
	90	No	No	Deceased	Yes	White	45.0767	Male	0	Diabetes	172.7	84	28.164	170	0.984366	0.984366
	91	Yes	Yes	Deceased	Yes	White	53.6685	Male	0	PCKD	175.3	72.1	23.4623	163	0.929835	0.929835
	92	No	No	Deceased	Yes	White	59.9918	Male	0	Diabetes	180.3	89.6	27.5624	165	0.915141	0.915141
	93	No	No	Deceased	Yes	White	41.0438	Male	0	HTN	185.4	87.7	25.5141	168	0.906149	0.906149
	94	Yes	Yes	Living	Yes	White	54.8027	Male	0	Wegener's Granulomatosis	178	86.4	27.2693	185	1.03933	1.03933
	95	Yes	No	Living	Yes	White	62.9151	Male	0	Diabetes	170	84.3	29.1696	169	0.994118	0.994118
	96	Yes	No	Living	Yes	White	36.0795	Male	0	Diabetes	179	94	29.3374	169	0.944134	0.944134
	97	Yes	No	Deceased	Yes	White	39.9589	Male	4	Diabetes	160	65.2	25.4688	160	1	1
	98	Yes	Yes	Deceased	No	Black	48.3644	Male	0	HTN	173	69.3	23.1548	183	1.0578	1.0578
	99	Yes	Yes	Living	No	Hispanic	50.9041	Female	0	Diabetes	150	63.9	28.4	160	1.06667	1.06667
	100	Yes	Yes	Living	Yes	White	53.4849	Male	0	Diabetes	183	108.6	32.4286	183	1	1
	101	No	No	Deceased	No	Hispanic	51.8685	Male	0	Diabetes	185	77.7	22.7027	191	1.03243	1.03243
	102	Yes	No	Deceased	Yes	White	50.3726	Male	0	Reflux Nephropathy	168	72.8	25.7937	173	1.02976	1.02976
	103	Yes	No	Living	Yes	White	50.5699	Male	0	Diabetes	168	68.7	24.341	180	1.07143	1.07143
	104	Yes	Yes	Deceased	Yes	Asian	60.0411	Male	0	Diabetes	168	82.9	29.3722	165	0.982143	0.982143
	105	No	No	Deceased	No	Hispanic	58.6356	Male	0	Glomerulonephritis	173	96.5	32.243	183	1.0578	1.0578
	106	Yes	Yes	Living	Yes	White	53.8712	Male	0	PCKD	178	73.2	23.1031	175	0.983146	0.983146
	107	Yes	Yes	Living	Yes	White	38.5973	Male	0	PCKD	196	95.4	24.8334	188	0.959184	0.959184
	108	No	No	Living	Yes	White	63.863	Male	0	Diabetes	187	101.8	29.1115	194	1.03743	1.03743
	109	No	No	Living	Yes	White	23.5397	Male	0	Goodpasture's Syndrome	183	84.5	25.2322	187	1.02186	1.02186
	110	Yes	No	Deceased	Yes	White	41.0904	Female	0	Diabetes	170	65.3	22.5952	160	0.941176	0.941176
	111	No	No	Living	Yes	White	23.474	Male	0	FSGA	190.6	117	32.2062	170	0.89192	0.89192
	112	No	No	Living	Yes	White	49.1288	Female	0	PCKD	157	61.8	25.072	175	1.11465	1.11465
	113	Yes	Yes	Living	Yes	White	21.5288	Female	0	Reflux Nephropathy	168	98.1	34.7577	172	1.02381	1.02381
	114	Yes	Yes	Living	Yes	White	35.5671	Female	0	Hemolytic Uremic Syndrome	164	90	33.4622	191	1.16463	1.16463
	115	No	No	Living	No	Hispanic	53.3808	Male	0	Diabetes	185.4	118.4	34.4455	185	0.997843	0.997843
	116	No	No	Deceased	Yes	White	58.3589	Female	0	Diabetes	159	67.1	26.5417	165	1.03774	1.03774
	117	No	No	Living	Yes	White	54.1644	Male	0	Lupus	173	100.4	33.5461	168	0.971098	0.971098
	118	Yes	Yes	Living	Yes	White	40.3726	Male	0	PCKD	191	136	37.2797	178	0.931937	0.931937
	119	Yes	Yes	Deceased	Yes	Asian	19.8795	Male	0	Unknown	155	46	19.1467	178	1.14839	1.14839
	120	Yes	Yes	Deceased	Yes	White	65.0301	Female	0	HTN	157	79.1	32.0906	168	1.07006	1.07006
	121	No	No	Deceased	No	Black	54.6411	Male	0	HTN	170.2	87.7	30.2747	168	0.987074	0.987074
	122	No	No	Deceased	Yes	White	60.4822	Female	11	Alport's Syndrome	153.7	61.7	26.1179	165	1.07352	1.07352
	123	No	No	Living	Yes	White	42.7699	Female	0	PCKD	155	90.9	37.8356	168	1.08387	1.08387
	124	Yes	Yes	Deceased	Yes	White	58.326	Female	0	Diabetes	168	103.1	36.5292	183	1.08929	1.08929
	125	Yes	No	Deceased	Yes	White	62.3699	Male	0	Obstructive Uropathy	169	56.8	19.8873	173	1.02367	1.02367
	126	No	No	Living	Yes	White	43.3425	Male	0	HTN	188	104	29.4251	168	0.893617	0.893617
	127	Yes	Yes	Living	Yes	White	52.0274	Female	0	Diabetes	164	89	33.0904	168	1.02439	1.02439
	128	No	No	Deceased	Yes	White	54.1452	Male	0	PCKD	185.4	112.6	32.7581	183	0.987055	0.987055
	129	Yes	No	Living	Yes	White	47.3068	Male	0	Diabetes	173	74.5	24.8922	185	1.06936	1.06936
	130	Yes	Yes	Deceased	No	Hispanic	46.1918	Male	0	PCKD	187	115.909	33.1462	175	0.935829	0.935829
	131	Yes	Yes	Living	No	Hispanic	19.1863	Female	0	Unknown	163	80	30.1103	173	1.06135	1.06135
	132	No	No	Deceased	Yes	White	57.8658	Male	0	PCKD	188	93.1	26.3411	168	0.893617	0.893617
	133	No	No	Deceased	Yes	White	60.2247	Female	0	Crescent Glomerulonephritis & Vasculitis	170	78.3	27.0934	165	0.970588	0.970588
	134	No	No	Living	Yes	White	34.8877	Male	0	Hereditary Nephritis	169	69.5	24.3339	163	0.964497	0.964497
	135	Yes	Yes	Living	Yes	White	58.811	Male	0	PCKD	180	86.3	26.6358	161	0.894444	0.894444
	136	No	No	Living	Yes	White	33.2192	Male	0	Diabetes	183.2	99.5	29.6464	170	0.927948	0.927948
	137	Yes	Yes	Deceased	Yes	White	58.526	Female	38	PCKD	163	72.5	27.2874	157	0.96319	0.96319
	138	No	No	Deceased	Yes	White	63.2055	Male	0	Diabetes	185	112.6	32.8999	168	0.908108	0.908108
	139	No	No	Living	Yes	White	49.989	Male	0	Alport's Syndrome	180	114.5	35.3395	165	0.916667	0.916667
	140	Yes	Yes	Living	Yes	Filipino	46.2137	Male	0	HTN	158	91.8	36.773	165	1.0443	1.0443
	141	No	No	Deceased	Yes	White	37.3753	Male	0	Diabetes	183	73.3	21.8878	173	0.945355	0.945355
	142	No	No	Living	Yes	White	37.4301	Male	0	Diabetes	185	85.5	24.9817	164	0.886486	0.886486
	143	No	No	Deceased	Yes	White	42.126	Male	0	PCKD	183	83.9	25.053	170	0.928962	0.928962
	144	Yes	Yes	Living	Yes	White	22.663	Female	0	Alport's Syndrome	164	72.7	27.03	160	0.97561	0.97561
	145	Yes	No	Deceased	Yes	White	61.3397	Male		Diabetes	177.8	101.5	32.1072	167.64	0.942857	0.942857
	146	No	No	Living	Yes	White	27.5014	Male	0	IGA Nephropathy	179	73.1	22.8145	180	1.00559	1.00559
	147	Yes	Yes	Living	Yes	White	58.4082	Male	0	Diabetes	173	87	29.0688	165	0.953757	0.953757
	148	Yes	No	Living	Yes	White	57.1534	Male	0	Diabetes	183	94.8	28.3078	168	0.918033	0.918033
	149	No	No	Living	Yes	White	52.5096	Male	0	PCKD	191	104	28.508	169	0.884817	0.884817
	150	No	No	Living	Yes	White	53.3041	Male	0	Wegener's Granulomatosis	186	88	25.4365	163	0.876344	0.876344
	151	Yes	Yes	Deceased	Yes	White	50.6904	Male	0	PCKD	183	97.2	29.0245	163	0.89071	0.89071
	152	Yes	No	Living	Yes	White	61.7041	Female	0	HTN	160	82.7	32.3047	165	1.03125	1.03125
	153	Yes	Yes	Living	Yes	White	39.663	Male	0	Diabetes	186	114	32.9518	192	1.03226	1.03226
	154	Yes	Yes	Living	No	Hispanic	35.1123	Male	0	Hypertensive Nephrosclerosis	158	76.9	30.8044	163	1.03165	1.03165
	155	Yes	No	Living	Yes	White	46.6767	Male	0	Diabetes	175	114.2	37.2898	163	0.931429	0.931429
	156	No	No	Living	Yes	White	39.1534	Female	0	Diabetes	163	72.3	27.2122	158	0.969325	0.969325
	157	No	No	Living	Yes	White	47.5151	Male	0	HTN	180	116.7	36.0185	178	0.988889	0.988889
	158	Yes	Yes	Living	Yes	White	63.6932	Male	0	Diabetes	177	86.9	27.7379	176	0.99435	0.99435
	159	No	No	Living	Yes	White	60.1863	Male	0	PCKD	169	79.9	27.9752	153	0.905325	0.905325
	160	Yes	No	Living	Yes	White	27.3753	Male	0	Alport's Syndrome	178	120	37.874	165	0.926966	0.926966
	161	No	No	Living	No	Hispanic	40.8575	Male		Diabetes	174.6	98	32.1468	180	1.03093	1.03093
	162	No	No	Living	Yes	White	59.3781	Male		Diabetes	168	76	26.9274	163.3	0.972024	0.972024
	163	Yes	Yes	Living	Yes	White	65.8	Male		PCKD	167.64	70	24.9082	154.94	0.924242	0.924242
	164	No	No	Living	Yes	White	27.8384	Male	0	IGA Nephropathy	181	98.9	30.1883	165	0.911602	0.911602
	165	No	No	Living	Yes	White	46.1479	Male		PCKD	182	82	24.7555	152	0.835165	0.835165
	166	Yes	Yes	Deceased	Yes	White	53.7096	Female		Diabetes	170	74.2	25.6747	193	1.13529	1.13529
	167	No	No	Living	Yes	White	49.0548	Male		IGA Nephropathy	192	126.6	34.3424	185	0.963542	0.963542
	168	No	No	Living	Yes	White	42.6767	Male		PCKD	178	120.5	38.0318	167	0.938202	0.938202
	169	No	No	Living	No	Black	34.3342	Female		Lupus	169	99.8	34.9428	182	1.07692	1.07692
	170	Yes	Yes	Living	Yes	White	43.1151	Male		PCKD	193	128.9	34.605	192	0.994819	0.994819
	171	Yes	Yes	Living	Yes	White	53.1836	Male		Glomerulonephritis	162	59.3	22.5956	164	1.01235	1.01235
	172	No	No	Living	Yes	White	54.6027	Male		Membranous GN	190.5	139	38.3023	168.1	0.882415	0.882415
	173	No	No	Living	Yes	White	27.537	Male		Diabetes	170.1	67.1	23.1907	170.18	1.00047	1.00047
	174	No	No	Living	Yes	White	27.526	Male		Etiology unknown	180.34	74.38	22.8703	165.4	0.917156	0.917156
	175	Yes	No	Living	Yes	White	44.4082	Male		PCKD	173.99	94	31.0513	170.6	0.980516	0.980516
	176	Yes	Yes	Living	Yes	White	35.4685	Female	0	Reflux Nephropathy	178	112.6	35.5384	162	0.910112	0.910112
	177	Yes	Yes	Living	Yes	White	47.0795	Male		PCKD	167.64	79	28.1107	156.4	0.932952	0.932952
	178	Yes	Yes	Deceased	Yes	White	63.9918	Female	0	FSGS	155	64	26.6389	152	0.980645	0.980645

## Sheet: Donor Data
	Patient #	Donor Type	Living Related?	# Antigen Mismatch	Nyberg HLA Score	Donor Age	Nyberg Donor Age Score	Donor Gender	Donor Weight (kg)	Donor Final Serum Creatinine	Donor Calculated Creatinine Clearance	Nyberg Creatinine Clearance Score	Donor Hyper-tension?	Donor Hyper-tension Duration	Nyberg Hyper-tension Score	Donor Cause of Death (COD)	Nyberg COD Score	Nyberg Total Score	Nyberg Donor Kidney Grade	Cold Ischemic Hours	Donor Height (cm)	Donor BMI
	3	Deceased		3	2	32.9	5	F	78.6	0.9	110.422	0	No		0	Anoxia	0	7	A	13.5	165	28.8705
	12	Deceased		5	3	40.79	10	M	100	1.3	105.994	0	No		0	Anoxia	0	13	B	4.4	163	37.6378
	32	Deceased		3	2	20.5	0	M	73	2.2	55.0726	3	No		0	Anoxia	0	5	A	36.1167	183	21.7982
	56	Deceased		4	2	55.52	15	F	76.3636	3.7	20.5838	4	Yes	10 years	3	Anoxia	0	24	C	15.5833	167.64	27.1726
	65	Deceased		4	2	9.08	0	F	45	0.6	115.919	.	No		0	Anoxia	0	.	<18 yrs	10.15	132	25.8264
	75	Deceased		6	3	16.41	0	F	90.7	1.8	73.5198	.	No		0	Anoxia	0	.	<18 yrs	13.2167	168	32.1358
	78	Deceased		4	2	47	10	M	90.9091	2.4	48.9268	4	No		0	Anoxia	0	16	B	18.65	182.88	27.1816
	81	Deceased		3	2	20.5	0	M	73	2.2	55.0726	3	No		0	Anoxia	0	5	A	40.3	183	21.7982
	97	Deceased		3	2	14.46	0	M	40	0.6	116.241	.	No		0	Anoxia	0	.	<18 yrs	12.7167	160	15.625
	104	Deceased		3	2	51.37	15	F	88	0.9	102.307	0	Yes	2 years	2	Anoxia	0	19	B	6.16667	165	32.3232
	137	Deceased		0	0	51.75	15	F	73	0.5	152.109	0	Yes	5-6 yrs	2	Anoxia	0	17	B	14.55	157	29.6158
	145	Deceased		4	2	55.52	15	F	76.3636	3.7	20.5838	4	Yes	10 years	3	Anoxia	0	24	C	20.15	167.64	27.1726
	27	Deceased		3	2	37	5	F	103.182	2.5	50.1865	3	No		0	Meningitis	0	10	B	2.85	170.18	35.6276
	1	Deceased		5	3	45.29	10	F	60.1	1	67.1981	3	No		0	CVA/Stroke	3	19	B	2.3	157.5	24.2278
	2	Deceased		6	3	56.41	15	M	101.818	1.6	73.8801	3	Yes	Unknown	2	CVA/Stroke	3	26	C	10.7167	191	27.9099
	4	Deceased		4	2	56.86	15	M	99.1	1.3	88.0254	2	Yes	5 years	2	CVA/Stroke	3	24	C	12.6333	173	33.1117
	6	Deceased		1	1	36.35	5	F	100.9	0.9	137.184	0	Yes	6 years	3	CVA/Stroke	3	12	B	12.9	168	35.7497
	14	Deceased		6	3	34.18	5	F	62.5	0.9	86.7544	2	No		0	CVA/Stroke	3	13	B	13.3	170	21.6263
	44	Deceased		1	1	41.33	10	M	75	0.9	114.201	0	No		0	CVA/Stroke	3	14	B	18.1167	180	23.1481
	49	Deceased		5	3	58.02	15	F	74	0.7	102.312	0	No		0	CVA/Stroke	3	21	C	11.7	163	27.852
	50	Deceased		5	3	63.56	20	F	44	0.7	56.7233	3	No		0	CVA/Stroke	3	29	C	10.6	147	20.3619
	51	Deceased		6	3	34.18	5	F	62.5	0.9	86.7544	2	No		0	CVA/Stroke	3	13	B	7.86667	170	21.6263
	53	Deceased		0	0	46.7	10	F	117.2	1.5	86.0606	2	No		0	CVA/Stroke	3	15	B	19.5833	165	43.0487
	77	Deceased		6	3	18.25	0	F	62	1.1	81.0129	2	No		0	CVA/Stroke	3	8	A	16.4667	160	24.2188
	87	Deceased		6	3	32	5	F	74	0.39	241.923	0	Yes	15 yrs	4	CVA/Stroke	3	15	B	5.11667	163	27.852
	91	Deceased		4	2	58.02	15	F	74	0.7	102.312	0	No		0	CVA/Stroke	3	20	C	18.75	163	27.852
	102	Deceased		5	3	48.95	10	M	85	1.1	97.7178	2	Yes	5 years	2	CVA/Stroke	3	20	C	13.95	173	28.4005
	110	Deceased		4	2	17.16	0	F	58.6	1.3	65.3703	.	No		0	CVA/Stroke	3	.	<18 yrs	23.7167	160	22.8906
	116	Deceased		4	2	52.05	15	F	54.1	0.4	140.43	0	Yes	2 years	2	CVA/Stroke	2	21	C	13.6	165	19.8714
	120	Deceased		6	3	42.35	10	F	84	0.7	138.338	0	Yes	3 years	2	CVA/Stroke	3	18	B	4.26667	168	29.7619
	122	Deceased		3	2	40.18	10	F	60.9091	0.7	102.539	0	No		0	CVA/Stroke	3	15	B	14.8333	165	22.3725
	124	Deceased		5	3	58	15	M	86.5	0.6	164.19	0	No		0	CVA/Stroke	3	21	C	18	183	25.8294
	125	Deceased		6	3	57.79	15	F	93	0.9	100.289	0	Yes	1 year	2	CVA/Stroke	3	23	C	13.6167	173	31.0735
	128	Deceased		1	1	50.35	15	M	111.3	1.9	72.9389	3	No		0	CVA/Stroke	3	22	C	9.01667	183	33.2348
	132	Deceased		5	3	48.36	10	M	65	0.8	103.413	0	Yes	4 yrs	2	CVA/Stroke	3	18	B	20.6	168	23.03
	133	Deceased		5	3	56.05	15	F	75	0.9	82.5897	2	Yes	6 months	2	CVA/Stroke	3	25	C	7.41667	165	27.5482
	151	Deceased		2	1	41.19	10	F	85	0.9	110.17	0	No		0	CVA/Stroke	3	14	B	14.23	163	31.9922
	178	Deceased		0	0	25.12	0	F	52	1.5	47.0157	4	No		0	CVA/Stroke	3	7	A	25.8333	152	22.5069
	16	Deceased		3	2	46.99	10	M	95	1.8	68.1786	3	No		0	Head Trauma	0	15	B	12.85	180	29.321
	69	Deceased		4	2	46.07	10	M	95	1	123.935	0	No		0	Head Trauma	0	12	B	7.41667	183	28.3675
	82	Deceased		4	2	46.07	10	M	95	1	123.935	0	No		0	Head Trauma	0	12	B	14.8167	183	28.3675
	141	Deceased		1	1	30.25	5	M	72.3	0.8	137.759	0	No		0	Head Trauma	0	6	A	17.6	173	24.1572
	7	Deceased		5	3	23.76	0	F	60	1.7	48.4333	4	No		0	Head Trauma	0	7	A	9.23333	175	19.5918
	23	Deceased		4	2	25.11	0	F	69	0.7	133.696	0	No		0	Head Trauma	0	2	A	22.1167	160	26.9531
	31	Deceased		5	3	18.94	0	F	75	0.7	153.126	0	No		0	Head Trauma	0	3	A	4.93333	173	25.0593
	40	Deceased		0	0	17.76	0	F	63.6	1	91.7819	.	No		0	Head Trauma	0	.	<18 yrs	12.8333	163	23.9377
	42	Deceased		0	0	19.89	0	F	64.9	0.8	115.032	0	No		0	Head Trauma	0	0	A	22.5833	168	22.9946
	45	Deceased		6	3	35.98	5	M	86.4	0.8	156.03	0	No		0	Head Trauma	0	8	A	21.5	183	25.7995
	61	Deceased		6	3	47.99	10	F	59.5	0.4	161.577	0	No		0	Head Trauma	0	13	B	16.8333	168	21.0813
	68	Deceased		5	3	11.97	0	F	75	0.9	125.955	.	No		0	Head Trauma	0	.	<18 yrs	4.35	175	24.4898
	71	Deceased		6	3	16.37	0	M	142.273	1.2	203.578	.	No		0	Head Trauma	0	.	<18 yrs	12.3	191	38.9991
	72	Deceased		4	2	13.41	0	M	51.8	0.5	182.149	.	No		0	Head Trauma	0	.	<18 yrs	21.1333	165	19.0266
	73	Deceased		5	3	57.89	15	M	86.8	1.5	65.9921	3	Yes	5 years	2	Head Trauma	0	23	C	22.0167	175	28.3429
	84	Deceased		4	2	18.45	0	F	71.8182	0.6	171.761	0	No		0	Head Trauma	0	2	A	23.8167	163	27.0308
	85	Deceased		3	2	22.16	0	F	66.4	0.7	131.962	0	No		0	Head Trauma	0	2	A	17.45	157	26.9382
	90	Deceased		4	2	34.69	5	F	62	0.7	110.116	0	No		0	Head Trauma	0	7	A	21.35	170	21.4533
	93	Deceased		3	2	26.53	0	M	74	3	38.874	4	No		0	Head Trauma	0	6	A	7.86667	168	26.2188
	98	Deceased		5	3	46.42	10	M	110.5	1.1	130.563	0	No		0	Head Trauma	0	13	B	4.11667	183	32.9959
	101	Deceased		4	2	35.73	5	M	107.7	1.4	111.408	0	No		0	Head Trauma	0	7	A	6.05	191	29.5222
	105	Deceased		5	3	46.42	10	M	110.5	1.1	130.563	0	No		0	Head Trauma	0	13	B	11.9333	183	32.9959
	119	Deceased		4	2	26.99	0	M	90	1.4	100.902	0	No		0	Head Trauma	0	2	A	4.03333	178	28.4055
	121	Deceased		5	3	26.53	0	M	74	3	38.874	4	No		0	Head Trauma	0	7	A	11.9333	168	26.2188
	138	Deceased		0	0	47.45	10	M	75	1	96.4062	2	No		0	Head Trauma	0	12	B	22.1667	168	26.5731
	143	Deceased		0	0	18.88	0	M	52	0.6	145.793	0	No		0	Head Trauma	0	0	A	19.3667	170	17.9931
	166	Deceased		0	0	17.57	0	M	137	0.6	388.262	.	No		0	Head Trauma	0	.	<18 yrs	13.5	193	36.7795
	130	Deceased		4	2	45.43	10	F	65.8	0.8	91.8281	2	No		0	Head Trauma	0	14	B	11.8	175	21.4857
	11	Deceased		4	2	17.38	0	M	70.5	1	120.065	.	No		0	Head Trauma	0	.	<18 yrs	20.58	170	24.3945
	88	Deceased		6	3	20.36	0	M	92.3	1.1	139.429	0	No		0	Head Trauma	0	3	A	22.1833	175	30.1388
	89	Deceased		3	2	38.04	5	M	70.4	1.5	66.4628	3	No		0	Head Trauma	0	10	B	16.15	165	25.8586
	92	Deceased		5	3	38.04	5	M	70.4	1.5	66.4628	3	No		0	Head Trauma	0	11	B	12.2	165	25.8586
	5	Living	Unrelated	3		51		F	81.2	0.7	121.881		No					Liv	Liv	0.766667	157	32.9425
	8	Living	Unrelated	5		43		F	88	1	100.772		No					Liv	Liv	1.1	173	29.4029
	9	Living	Related	3		39		M	106.8	1	149.817		No					Liv	Liv	0.45	184	31.5454
	10	Living	Related	3		63		M	88.6	1	94.7528		No					Liv	Liv	1.6	170	30.6574
	13	Living	Unrelated	4		50		F	61.8	0.8	82.0781		No					Liv	Liv	0.933333	165	22.6997
	15	Living	Unrelated	3		43		F	112.7	0.7	184.367		No					Liv	Liv	0.9	166	40.8985
	17	Living	Unrelated	5		47		F	76.1	0.8	104.439		No					Liv	Liv	1.41667	168	26.9629
	18	Living	Related	0		30		F	57.2	0.7	106.115		No					Liv	Liv	0.566667	158	22.913
	19	Living	Unrelated	5		52.14		F	76	0.7	112.614		No					Liv	Liv	1.4	166	27.5802
	20	Living	Unrelated	3		45		F	77.7	0.8	108.928		No					Liv	Liv	1.06667	179	24.2502
	21	Living	Unrelated	5		45		F	79.83	0.8	111.914		No					Liv	Liv	1.25	162.56	30.2092
	22	Living	Related	3		34		F	56.4	0.9	78.4204		No					Liv	Liv	0.633333	157	22.8813
	24	Living	Unrelated	2		45		F	83.6	0.9	104.177		No					Liv	Liv	1	163	31.4652
	25	Living	Unrelated	6		37.48		M	91	0.9	143.971		No					Liv	Liv	0.483333	178.6	28.5285
	26	Living	Related	2		45		F	100.5	0.8	140.892		No					Liv	Liv	1.35	163	37.826
	28	Living	Related	2		54.49		M	106.8	1.1	115.309		No					Liv	Liv	1.28	188	30.2173
	29	Living	Related	0		42.3		M	95.1	1	129.045		No					Liv	Liv	1.27	182.88	28.4347
	30	Living	Related	3		52		F	74	0.9	85.4198		No					Liv	Liv	0.866667	163	27.852
	33	Living	Unrelated	5		49		F	89	0.8	119.516		No					Liv	Liv	1.38333	176	28.7319
	34	Living	Related	3		52		M	75.8	0.8	115.806		No					Liv	Liv	2	179	23.6572
	35	Living	Unrelated	5		58		M	91.1	1	103.753		Yes					Liv	Liv	1.2	178	28.7527
	36	Living	Unrelated	4		52		F	86.2	0.9	99.5025		No					Liv	Liv	0.866667	169	30.181
	37	Living	Unrelated	5		40.95		F	74.5	0.9	96.7954		No					Liv	Liv	0.4	163	28.0402
	38	Living	Related	0		49		F	74	1.1	72.2715		No					Liv	Liv	1.28333	168	26.2188
	39	Living	Related	0		49		F	60.9	0.8	81.7815		No					Liv	Liv	0.9	161	23.4945
	41	Living	Unrelated	5		24		M	88	1.2	118.148		No					Liv	Liv	0.95	180	27.1605
	43	Living	Related	1		55.93		F	76.4	1	75.8265		Yes	7-8 yrs				Liv	Liv	0.3	157.5	30.7987
	46	Living	Unrelated	5		23		M	85	0.9	153.472		No					Liv	Liv	1.3	185	24.8356
	47	Living	Related	2		23.55		F	86.3	0.7	169.488		No					Liv	Liv	0.53	165.1	31.6604
	48	Living	Related	2		39.44		F	81	0.9	106.845		No					Liv	Liv	1.1	172	27.3797
	52	Living	Related	3		31		M	91	1	137.764		No					Liv	Liv	0.783333	193	24.4302
	54	Living	Unrelated	4		69.25		M	80.6	0.8	99.0009		No					Liv	Liv	1.06667	177.8	25.496
	55	Living	Unrelated	6		43		F	64	1	73.2889		No					Liv	Liv		160	25
	57	Living	Unrelated	4		42		M	70	0.9	105.864		No					Liv	Liv	0.95	178	22.0932
	58	Living	Related	2		47		M	84.8	1.1	99.5758		No					Liv	Liv	1.41667	175	27.6898
	59	Living	Unrelated	4		46		M	94.8	1.3	95.2051		No					Liv	Liv	0.833333	175	30.9551
	60	Living	Unrelated	3		32		M	106.1	1	159.15		No					Liv	Liv	0.916667	178	33.4869
	62	Living	Unrelated	5		56		M	78.6	1	91.7		No					Liv	Liv	0.45	183	23.4704
	63	Living	Unrelated	3		57		F	52.7	0.9	57.3763		No					Liv	Liv	0.866667	165	19.3572
	64	Living	Related	1		45		M	66.8	1.2	73.4491		No					Liv	Liv	1.31667	173	22.3195
	66	Living	Related	2		41		M	101.8	1	139.975		No					Liv	Liv	1.16667	199	25.7064
	67	Living	Related	1		58		F	61.2	0.9	65.8278		No					Liv	Liv	1	163	23.0344
	70	Living	Unrelated	6		62		F	77.1	0.7	101.423		Yes					Liv	Liv	0.45	165	28.3196
	74	Living	Unrelated	6		45		M	82.7	1.1	99.1982		No					Liv	Liv	1.73333	175	27.0041
	76	Living	Related	5		41.21		M	106.6	0.9	162.516		No					Liv	Liv	0.35	184	31.4863
	79	Living	Related	0		47		F	60.4	0.8	82.8927		No					Liv	Liv	0.466667	165	22.1855
	80	Living	Unrelated	5		42		M	118	0.9	178.457		No					Liv	Liv	0.4	187	33.7442
	83	Living	Related	3		38		F	56.8	0.7	97.7095		No					Liv	Liv	1.52	155	23.642
	86	Living	Unrelated	3		51		M	92	1.2	94.7685		No					Liv	Liv	1.71667	170	31.8339
	94	Living	Related	2		41		M	100.9	1	138.738		No					Liv	Liv	0.783333	185	29.4814
	95	Living	Related	3		38		F	57.7	0.9	77.2005		No					Liv	Liv	0.883333	169	20.2024
	96	Living	Unrelated	5		33		F	84.6	0.9	118.74		No					Liv	Liv	0.766667	169	29.6208
	99	Living	Related	3		32		F	71.6	0.9	101.433		No					Liv	Liv	0.783333	160	27.9688
	100	Living	Unrelated	4		35		M	107	1.4	111.458		No					Liv	Liv	1.18333	183	31.9508
	103	Living	Related	3		26		M	68.6	0.9	120.685		No					Liv	Liv	0.933333	180	21.1728
	106	Living	Related	3		26		M	69.5	1.1	100.038		No					Liv	Liv	1.41667	175	22.6939
	107	Living	Related	3		39		M	116.4	1.2	136.069		No					Liv	Liv	0.516667	188	32.9335
	108	Living	Related	1		40		M	127.7	1.1	161.237		No					Liv	Liv	0.416667	194	33.9303
	109	Living	Unrelated	4		29		M	109	1.2	140.035		No					Liv	Liv	0.883333	187	31.1705
	111	Living	Unrelated	4		45		F	87	0.8	121.966		No					Liv	Liv	1.43333	170	30.1038
	112	Living	Unrelated	2		51		M	73.2	0.9	100.537		No					Liv	Liv	0.716667	175	23.902
	113	Living	Related	5		25		F	93.6	0.8	158.844		No					Liv	Liv	1.18333	172	31.6387
	114	Living	Related	2		38		M	136.4	1.1	175.667		No					Liv	Liv	1.56667	191	37.3893
	115	Living	Related	2		44		M	91.8	0.7	174.857		No					Liv	Liv	1.1	185	26.8225
	117	Living	Unrelated	5		51		F	74.1	0.8	97.3206		No					Liv	Liv	0.783333	168	26.2543
	118	Living	Unrelated	3		37		M	94.3	1	134.901		No					Liv	Liv	0.45	178	29.7627
	123	Living	Related	1		49		F	89.8	1	96.4726		No					Liv	Liv	0.95	168	31.8169
	126	Living	Related	5		42		F	66.8	0.8	96.6049		No					Liv	Liv	0.583333	168	23.6678
	127	Living	Related	4		47		F	92.2	0.6	168.713		No					Liv	Liv	0.316667	168	32.6672
	129	Living	Related	4		44		M	90.9	1	121.2		No					Liv	Liv	0.8	185	26.5595
	131	Living	Related	1		42		M	80	0.8	136.111		No					Liv	Liv	0.7	173	26.7299
	134	Living	Unrelated	5		42		F	57.1	1.1	60.0559		No					Liv	Liv	0.95	163	21.4912
	135	Living	Unrelated	4		55		F	76.3	0.8	95.7062		No					Liv	Liv	0.916667	161	29.4356
	136	Living	Related	3		55		F	80.3	0.9	89.532		No					Liv	Liv	1.38333	170	27.7855
	139	Living	Related	0		49		F	100	0.8	134.288		No					Liv	Liv	0.933333	165	36.7309
	140	Living	Unrelated	5		31		F	70.9	0.8	114.043		No					Liv	Liv	1.15	165	26.0422
	142	Living	Unrelated	4		43		F	80.3	0.6	153.258		No					Liv	Liv	0.733333	164	29.8557
	144	Living	Related	3		45		F	87.7	0.8	122.947		No					Liv	Liv	0.266667	160	34.2578
	146	Living	Related	3		55		M	110.4	1.1	118.485		No					Liv	Liv	1.03333	180	34.0741
	147	Living	Unrelated	1		57		F	74	0.8	90.6372		Yes	several years				Liv	Liv	1.05	165	27.1809
	148	Living	Unrelated	5		55		F	86.3	0.9	96.2218		No					Liv	Liv	0.8	168	30.5768
	149	Living	Related	3		42.99		F	74.6	0.8	106.795		No					Liv	Liv	0.75	169	26.1195
	150	Living	Related	3		51		F	59	0.8	77.4887		Yes	3-5 yrs				Liv	Liv	1	163	22.2063
	152	Living	Related	4		62		F	69.8	0.7	91.8202		No					Liv	Liv	1.33333	165	25.6382
	153	Living	Related	4		33		M	103.9	1.2	128.672		No					Liv	Liv	1.3	192	28.1847
	154	Living	Unrelated	5		35		F	98	0.7	173.542		No					Liv	Liv	0.7	163	36.8851
	155	Living	Related	2		46		F	66.7	1	74.0185		No					Liv	Liv	0.816667	163	25.1044
	156	Living	Related	1		56.62		F	58	0.9	63.4357		No					Liv	Liv	1	158	23.2335
	157	Living	Unrelated	5		34.92		M	95.3	1	139.085		No					Liv	Liv	0.9	178	30.0783
	158	Living	Related	2		39.03		F	103.5	1.2	102.811		No					Liv	Liv	2	176	33.413
	159	Living	Related	1		59		M	64.2	1.1	65.6591		No					Liv	Liv	0.8	153	27.4253
	160	Living	Unrelated	5		27		F	107	0.8	178.426		No					Liv	Liv	0.6	165	39.3021
	161	Living	Unrelated	6		56		M	90.3	1	105.35		No					Liv	Liv	0.616667	180	27.8704
	162	Living	Related	3		54.32		F	65.4	0.6	110.254		No					Liv	Liv	1.2	163.3	24.5248
	163	Living	Unrelated	6		34.11		F	64.7	0.8	101.101		No					Liv	Liv	1.32	154.94	26.9511
	164	Living	Related	1		32		F	72.7	0.8	115.866		No					Liv	Liv	1.56667	165	26.7034
	165	Living	Unrelated	3		39.47		F	66	0.8	97.912		No					Liv	Liv	1.1	152	28.5665
	167	Living	Related	0		56		M	98	1.2	95.2778		No					Liv	Liv	0.8	185	28.634
	168	Living	Unrelated	5		38		F	58.5	0.8	88.0547		No					Liv	Liv	1.31667	167	20.976
	169	Living	Related	3		35.25		M	86.3	1.3	96.5804		No					Liv	Liv	0.72	182	26.0536
	170	Living	Related	0		44.7		M	88.9	1.2	98.0575		No					Liv	Liv	0.3	192	24.1157
	171	Living	Related	1		22.4		F	58.5	0.9	90.2417		No					Liv	Liv	2	164	21.7504
	172	Living	Related	5		48.8959		F	64.1	0.7	98.4882		No					Liv	Liv	0.85	168.1	22.6842
	173	Living	Related	2		51.96		M	74.7	1	91.3415		No					Liv	Liv	1.05	170.18	25.7931
	174	Living	Related	3		45.66		F	106.8	0.9	132.163		No					Liv	Liv	1	165.4	39.0391
	175	Living	Related	6		53.16		F	64.1	0.9	73.0166		No					Liv	Liv	0.583333	170.6	22.0242
	176	Living	Unrelated	5		40.35		M	71.5	0.9	109.953		No					Liv	Liv	1.4	162	27.2443
	177	Living	Related	1		19.24		F	73	0.7	148.674		No					Liv	Liv	0.75	156.4	29.8435

## Sheet: Patient Survival
		Intended for CNI Withdrawal	CNI Actually Withdrawn	Patient #	Dual Criteria Rejection Banff Grade	Dual Criteria Rejection Status Post Tx	All Rejection Banff Grade	All Rejection Status Post Tx	Dual Criteria Censored Months to Rejection	All Rejection Censored Months to Rejection	60 Month Maximum Censored Months to Rejection	Death Status	Censored Months to Death
		No	No	1		0		0	36.6667	36.6667	36.6667	0	36.6667
		No	No	2		0		0	73.8333	73.8333	60	0	73.8333
		Yes	Yes	3		0	1A	1	11.9667	11.9667	11.9667	0	50.2667
		Yes	Yes	4		0		0	25.4667	25.4667	25.4667	1	25.4667
		No	No	5		0		0	46.2	46.2	46.2	0	46.2
		No	No	6		0		0	43	43	43	0	43
		Yes	Yes	7		0		0	60.2333	60.2333	60	0	60.2333
		Yes	Yes	8		0		0	56.9333	56.9333	56.9333	0	56.9333
		Yes	Yes	9		0		0	55.5	55.5	55.5	0	55.5
		Yes	No	10		0		0	44.8	44.8	44.8	0	44.8
		Yes	Yes	11		0		0	70.1333	70.1333	60	0	70.1333
		Yes	Yes	12		0		0	42.5	42.5	42.5	0	42.5
		Yes	Yes	13		0	1A	1	12.8333	12.8333	12.8333	0	69.7333
		Yes	No	14		0		0	71.9333	71.9333	60	0	71.9333
		No	No	15		0		0	58.3	58.3	58.3	0	58.3
		No	No	16		0		0	53.2667	53.2667	53.2667	0	53.2667
		No	No	17		0		0	44.3333	44.3333	44.3333	0	44.3333
		No	No	18		0		0	57.8333	57.8333	57.8333	0	57.8333
		Yes	Yes	19		0		0	39.6333	39.6333	39.6333	0	39.6333
		Yes	Yes	20		0	1A	1	12.4333	12.4333	12.4333	0	58.1
		No	No	21		0		0	18.1667	18.1667	18.1667	0	18.1667
		No	No	22		0		0	51.5333	51.5333	51.5333	0	51.5333
		Yes	Yes	23		0		0	49.0333	49.0333	49.0333	0	49.0333
		Yes	Yes	24		0		0	31.5333	31.5333	31.5333	0	31.5333
		Yes	Yes	25	1A	1	1A	1	26.6667	26.6667	26.6667	0	27.9667
		Yes	Yes	26		0		0	66.9667	66.9667	60	0	66.9667
		No	No	27		0		0	21.2333	21.2333	21.2333	0	21.2333
		No	No	28		0		0	22.4	22.4	22.4	0	22.4
		Yes	Yes	29		0		0	22.6333	22.6333	22.6333	0	22.6333
		No	No	30		0		0	37.5	37.5	37.5	0	37.5
		Yes	Yes	31	1A	1	1A	1	0.4	0.4	0.4	0	52.4333
		Yes	Yes	32	1A	1	1A	1	7.73333	7.73333	7.73333	1	35.5333
		No	No	33		0		0	55.0333	55.0333	55.0333	0	55.0333
		Yes	Yes	34		0		0	41.3	41.3	41.3	0	41.3
		No	No	35		0		0	45.0333	45.0333	45.0333	0	45.0333
		No	No	36		0	1A	1	15.1	15.1	15.1	0	60.8667
		Yes	Yes	37	1A	1	1A	1	1.63333	1.63333	1.63333	0	40.8333
		No	No	38		0		0	48.5333	48.5333	48.5333	0	48.5333
		Yes	Yes	39		0		0	48.2667	48.2667	48.2667	0	48.2667
		No	No	40		0		0	53.4333	53.4333	53.4333	0	53.4333
		Yes	Yes	41		0		0	65.0667	65.0667	60	0	65.0667
		Yes	Yes	42		0		0	49.8	49.8	49.8	0	49.8
		No	No	43	1B	1	1B	1	0.433333	0.433333	0.433333	0	38.0333
		Yes	Yes	44		0		0	66.8667	66.8667	60	0	66.8667
		No	No	45		0	1A	1	24.8333	24.8333	24.8333	0	64.0667
		No	No	46		0		0	56.6667	56.6667	56.6667	0	56.6667
		Yes	No	47		0		0	17.5	17.5	17.5	0	17.5
		Yes	No	48		0		0	22.9667	22.9667	22.9667	0	22.9667
		No	No	49		0		0	68.7667	68.7667	60	0	68.7667
		No	No	50		0		0	0	0	0	0	0
		No	No	51		0		0	71.9333	71.9333	60	0	71.9333
		Yes	No	52		0		0	27.9	27.9	27.9	0	27.9
		No	No	53		0		0	68.9	68.9	60	0	68.9
		No	No	54		0		0	11.9667	11.9667	11.9667	0	11.9667
		No	No	55		0		0	8.63333	8.63333	8.63333	0	8.63333
		Yes	Yes	56		0		0	18.3667	18.3667	18.3667	0	18.3667
		No	No	57		0	1A	1	6.1	6.1	6.1	0	59.9333
		Yes	No	58		0		0	3.7	3.7	3.7	0	3.7
		No	No	59		0		0	52.2333	52.2333	52.2333	0	52.2333
		No	No	60	1A	1	1A	1	0.3	0.3	0.3	0	70.7
		Yes	Yes	61		0		0	53.7333	53.7333	53.7333	0	53.7333
		Yes	Yes	62		0		0	71.1333	71.1333	60	0	71.1333
		Yes	Yes	63	IIA	1	IIA	1	9.36667	9.36667	9.36667	0	57.1667
		No	No	64		0		0	72.8	72.8	60	0	72.8
		Yes	No	65		0	1A	1	7.86667	7.86667	7.86667	0	74.7667
		No	No	66		0		0	72.5667	72.5667	60	0	72.5667
		No	No	67		0		0	49.4667	49.4667	49.4667	0	49.4667
		Yes	Yes	68		0		0	58.5667	58.5667	58.5667	0	58.5667
		No	No	69		0	1B	1	18.9333	18.9333	18.9333	0	77.7333
		Yes	Yes	70		0		0	48.3	48.3	48.3	0	48.3
		No	No	71		0		0	27.6667	27.6667	27.6667	1	27.6667
		No	No	72		0		0	48.0667	48.0667	48.0667	0	48.0667
		Yes	No	73		0		0	68.7	68.7	60	0	68.7
		No	No	74		0		0	77.7	77.7	60	0	77.7
		No	No	75		0		0	71.3667	71.3667	60	0	71.3667
		Yes	Yes	76		0		0	34.7333	34.7333	34.7333	0	34.7333
		No	No	77		0		0	29.8333	29.8333	29.8333	0	29.8333
		No	No	78		0		0	21.8667	21.8667	21.8667	0	21.8667
		No	No	79		0		0	52.7333	52.7333	52.7333	0	52.7333
		Yes	No	80		0		0	4.53333	4.53333	4.53333	0	4.53333
		Yes	No	81		0		0	74.8667	74.8667	60	0	74.8667
		Yes	Yes	82		0		0	77.4667	77.4667	60	0	77.4667
		Yes	Yes	83		0		0	77.4667	77.4667	60	0	77.4667
		No	No	84		0		0	62.3667	62.3667	60	0	62.3667
		No	No	85		0		0	51.2667	51.2667	51.2667	0	51.2667
		No	No	86		0		0	67.2	67.2	60	0	67.2
		Yes	Yes	87		0		0	68.2	68.2	60	0	68.2
		No	No	88		0		0	64.7667	64.7667	60	0	64.7667
		No	No	89		0		0	2.16667	2.16667	2.16667	0	2.16667
		No	No	90		0		0	6.9	6.9	6.9	0	6.9
		Yes	Yes	91		0		0	68.7667	68.7667	60	0	68.7667
		No	No	92		0		0	32.1667	32.1667	32.1667	1	32.1667
		No	No	93		0		0	61.1333	61.1333	60	0	61.1333
		Yes	Yes	94		0		0	12.0667	12.0667	12.0667	0	12.0667
		Yes	No	95		0		0	48.5	48.5	48.5	0	48.5
		Yes	No	96		0		0	4.7	4.7	4.7	0	4.7
		Yes	No	97		0		0	4.43333	4.43333	4.43333	0	4.43333
		Yes	Yes	98		0		0	48.2333	48.2333	48.2333	0	48.2333
		Yes	Yes	99		0		0	49.6667	49.6667	49.6667	0	49.6667
		Yes	Yes	100		0		0	72.1	72.1	60	0	72.1
		No	No	101		0		0	49.8	49.8	49.8	0	49.8
		Yes	No	102	1A	1	1A	1	5.66667	5.66667	5.66667	0	35.1
		Yes	No	103		0		0	74.4333	74.4333	60	0	74.4333
		Yes	Yes	104		0		0	55.9	55.9	55.9	0	55.9
		No	No	105		0		0	1.33333	1.33333	1.33333	1	1.33333
		Yes	Yes	106		0		0	54.6	54.6	54.6	0	54.6
		Yes	Yes	107	1B	1	1B	1	21.3	21.3	21.3	1	56.6333
		No	No	108		0		0	73.2333	73.2333	60	0	73.2333
		No	No	109	1B	1	1B	1	7.46667	7.46667	7.46667	0	24.3
		Yes	No	110		0	1A	1	8.5	8.5	8.5	0	64.5333
		No	No	111	1B	1	1B	1	17.6667	17.6667	17.6667	0	35.0667
		No	No	112		0		0	67.4333	67.4333	60	0	67.4333
		Yes	Yes	113		0		0	71.6333	71.6333	60	0	71.6333
		Yes	Yes	114		0		0	73.9667	73.9667	60	0	73.9667
		No	No	115		0		0	70.4667	70.4667	60	0	70.4667
		No	No	116		0		0	41.0333	41.0333	41.0333	0	41.0333
		No	No	117	1A	1	1A	1	0.566667	0.566667	0.566667	0	48.7333
		Yes	Yes	118		0		0	64.4	64.4	60	0	64.4
		Yes	Yes	119		0		0	71.1667	71.1667	60	0	71.1667
		Yes	Yes	120		0		0	48.7	48.7	48.7	0	48.7
		No	No	121	1B	1	1B	1	0.666667	0.666667	0.666667	1	34.9667
		No	No	122		0		0	67.7333	67.7333	60	0	67.7333
		No	No	123		0		0	64.3667	64.3667	60	0	64.3667
		Yes	Yes	124		0	1A	1	11.2667	11.2667	11.2667	0	46.5333
		Yes	No	125		0		0	7.36667	7.36667	7.36667	1	7.36667
		No	No	126		0		0	59.4667	59.4667	59.4667	0	59.4667
		Yes	Yes	127		0		0	59.2667	59.2667	59.2667	0	59.2667
		No	No	128		0		0	55.4	6.03333	55.4	0	55.4
		Yes	No	129		0	1A	1	6.03333	6	6.03333	0	59.5
		Yes	Yes	130	1A	1	1A	1	9	9	9	0	11.6333
		Yes	Yes	131		0		0	63.9333	63.9333	60	0	63.9333
		No	No	132		0		0	53.4	53.4	53.4	0	53.4
		No	No	133		0		0	52.2	52.2	52.2	0	52.2
		No	No	134		0	1B	1	5.9	5.9	5.9	0	50.1667
		Yes	Yes	135		0		0	58.3333	58.3333	58.3333	0	58.3333
		No	No	136		0		0	4	4	4	0	4
		Yes	Yes	137		0		0	57.6	57.6	57.6	0	57.6
		No	No	138		0		0	52.6667	52.6667	52.6667	0	52.6667
		No	No	139		0		0	58.7667	58.7667	58.7667	0	58.7667
		Yes	Yes	140		0		0	58.8	58.8	58.8	0	58.8
		No	No	141		0		0	28.5667	28.5667	28.5667	0	28.5667
		No	No	142		0		0	9.76667	9.76667	9.76667	0	9.76667
		No	No	143		0		0	49.0667	49.0667	49.0667	0	49.0667
		Yes	Yes	144	1B	1	1B	1	10.6667	10.6667	10.6667	0	57.3667
		Yes	No	145		0		0	18.3667	18.3667	18.3667	0	18.3667
		No	No	146		0		0	53.6667	53.6667	53.6667	0	53.6667
		Yes	Yes	147		0		0	48.0667	48.0667	48.0667	0	48.0667
		Yes	No	148		0		0	2.9	2.9	2.9	0	2.9
		No	No	149		0		0	35.7	35.7	35.7	0	35.7
		No	No	150		0	1A	1	14.3	14.3	14.3	0	49.4333
		Yes	Yes	151		0		0	43.8	43.8	43.8	0	43.8
		Yes	No	152		0	1A	1	5.93333	5.93333	5.93333	0	24.7
		Yes	Yes	153		0		0	46.6667	46.6667	46.6667	0	46.6667
		Yes	Yes	154		0		0	42.7	42.7	42.7	0	42.7
		Yes	No	155		0		0	47.5667	47.5667	47.5667	0	47.5667
		No	No	156		0		0	6.36667	6.36667	6.36667	0	6.36667
		No	No	157		0		0	40.3333	40.3333	40.3333	0	40.3333
		Yes	Yes	158		0		0	39.6667	39.6667	39.6667	0	39.6667
		No	No	159		0		0	43.1667	43.1667	43.1667	0	43.1667
		Yes	No	160		0	1A	1	8.5	8.5	8.5	0	12.1667
		No	No	161		0		0	27.5333	27.5333	27.5333	0	27.5333
		No	No	162		0		0	38.9667	38.9667	38.9667	0	38.9667
		Yes	Yes	163		0		0	22.8333	22.8333	22.8333	0	22.8333
		No	No	164		0		0	45	45	45	0	45
		No	No	165		0		0	39.8667	39.8667	39.8667	0	39.8667
		Yes	Yes	166		0		0	37.8667	37.8667	37.8667	0	37.8667
		No	No	167		0		0	38.7	38.7	38.7	0	38.7
		No	No	168		0		0	32.8667	32.8667	32.8667	0	32.8667
		No	No	169		0		0	34.3	34.3	34.3	0	34.3
		Yes	Yes	170		0		0	34.9667	34.9667	34.9667	0	34.9667
		Yes	Yes	171		0		0	33.3333	33.3333	33.3333	0	33.3333
		No	No	172	1A	1	1A	1	0.8	0.8	0.8	0	22.8667
		No	No	173		0		0	1.3	1.3	1.3	0	1.3
		No	No	174		0		0	20.3	20.3	20.3	0	20.3
		Yes	No	175		0		0	27.7667	27.7667	27.7667	0	27.7667
		Yes	Yes	176		0		0	31.7333	31.7333	31.7333	0	31.7333
		Yes	Yes	177		0		0	28.7	28.7	28.7	0	28.7
		Yes	Yes	178		0	1A	1	7.96667	7.96667	7.96667	0	51.9667

## Sheet: Graft Survival
	Patient #	Graft Survival Status	Censored Months to Graft Loss	Intended for CNI Withdrawal	CNI Actually Withdrawn
	1	0	36.6667	No	No
	2	0	73.8333	No	No
	3	0	50.2667	Yes	Yes
	4	0	25.4667	Yes	Yes
	5	0	46.2	No	No
	6	0	43	No	No
	7	0	60.2333	Yes	Yes
	8	0	56.9333	Yes	Yes
	9	0	55.5	Yes	Yes
	10	0	44.8	Yes	No
	11	0	70.1333	Yes	Yes
	12	0	42.5	Yes	Yes
	13	0	69.7333	Yes	Yes
	14	0	71.9333	Yes	No
	15	0	58.3	No	No
	16	0	53.2667	No	No
	17	0	44.3333	No	No
	18	0	57.8333	No	No
	19	0	39.6333	Yes	Yes
	20	0	58.1	Yes	Yes
	21	0	18.1667	No	No
	22	0	51.5333	No	No
	23	0	49.0333	Yes	Yes
	24	1	31.5333	Yes	Yes
	25	0	27.9667	Yes	Yes
	26	0	66.9667	Yes	Yes
	27	0	21.2333	No	No
	28	0	22.4	No	No
	29	0	22.6333	Yes	Yes
	30	1	37.5	No	No
	31	0	52.4333	Yes	Yes
	32	0	35.5333	Yes	Yes
	33	0	55.0333	No	No
	34	0	41.3	Yes	Yes
	35	0	45.0333	No	No
	36	0	60.8667	No	No
	37	0	40.8333	Yes	Yes
	38	0	48.5333	No	No
	39	0	48.2667	Yes	Yes
	40	0	53.4333	No	No
	41	0	65.0667	Yes	Yes
	42	0	49.8	Yes	Yes
	43	0	38.0333	No	No
	44	0	66.8667	Yes	Yes
	45	0	64.0667	No	No
	46	0	56.6667	No	No
	47	0	17.5	Yes	No
	48	1	22.9667	Yes	No
	49	0	68.7667	No	No
	50	1	0	No	No
	51	0	71.9333	No	No
	52	0	27.9	Yes	No
	53	0	68.9	No	No
	54	0	11.9667	No	No
	55	0	8.63333	No	No
	56	0	18.3667	Yes	Yes
	57	1	59.9333	No	No
	58	0	3.7	Yes	No
	59	0	52.2333	No	No
	60	0	70.7	No	No
	61	0	53.7333	Yes	Yes
	62	0	71.1333	Yes	Yes
	63	0	57.1667	Yes	Yes
	64	0	72.8	No	No
	65	0	74.7667	Yes	No
	66	0	72.5667	No	No
	67	0	49.4667	No	No
	68	0	58.5667	Yes	Yes
	69	0	77.7333	No	No
	70	0	48.3	Yes	Yes
	71	0	27.6667	No	No
	72	0	48.0667	No	No
	73	0	68.7	Yes	No
	74	0	77.7	No	No
	75	0	71.3667	No	No
	76	0	34.7333	Yes	Yes
	77	0	29.8333	No	No
	78	0	21.8667	No	No
	79	0	52.7333	No	No
	80	0	4.53333	Yes	No
	81	0	74.8667	Yes	No
	82	0	77.4667	Yes	Yes
	83	0	77.4667	Yes	Yes
	84	0	62.3667	No	No
	85	0	51.2667	No	No
	86	0	67.2	No	No
	87	0	68.2	Yes	Yes
	88	0	64.7667	No	No
	89	0	2.16667	No	No
	90	0	6.9	No	No
	91	0	68.7667	Yes	Yes
	92	0	32.1667	No	No
	93	0	61.1333	No	No
	94	0	12.0667	Yes	Yes
	95	0	48.5	Yes	No
	96	0	4.7	Yes	No
	97	0	4.43333	Yes	No
	98	0	48.2333	Yes	Yes
	99	0	49.6667	Yes	Yes
	100	0	72.1	Yes	Yes
	101	0	49.8	No	No
	102	0	35.1	Yes	No
	103	0	74.4333	Yes	No
	104	0	55.9	Yes	Yes
	105	0	1.33333	No	No
	106	1	54.6	Yes	Yes
	107	0	56.6333	Yes	Yes
	108	0	73.2333	No	No
	109	1	24.3	No	No
	110	0	64.5333	Yes	No
	111	1	35.0667	No	No
	112	0	67.4333	No	No
	113	0	71.6333	Yes	Yes
	114	0	73.9667	Yes	Yes
	115	0	70.4667	No	No
	116	0	41.0333	No	No
	117	0	48.7333	No	No
	118	0	64.4	Yes	Yes
	119	0	71.1667	Yes	Yes
	120	0	48.7	Yes	Yes
	121	0	34.9667	No	No
	122	0	67.7333	No	No
	123	0	64.3667	No	No
	124	0	46.5333	Yes	Yes
	125	0	7.36667	Yes	No
	126	0	59.4667	No	No
	127	0	59.2667	Yes	Yes
	128	0	55.4	No	No
	129	0	59.5	Yes	No
	130	1	11.6333	Yes	Yes
	131	0	63.9333	Yes	Yes
	132	0	53.4	No	No
	133	0	52.2	No	No
	134	0	50.1667	No	No
	135	0	58.3333	Yes	Yes
	136	0	4	No	No
	137	0	57.6	Yes	Yes
	138	0	52.6667	No	No
	139	0	58.7667	No	No
	140	0	58.8	Yes	Yes
	141	0	28.5667	No	No
	142	0	9.76667	No	No
	143	0	49.0667	No	No
	144	0	57.3667	Yes	Yes
	145	0	18.3667	Yes	No
	146	0	53.6667	No	No
	147	0	48.0667	Yes	Yes
	148	0	2.9	Yes	No
	149	0	35.7	No	No
	150	0	49.4333	No	No
	151	0	43.8	Yes	Yes
	152	0	24.7	Yes	No
	153	0	46.6667	Yes	Yes
	154	0	42.7	Yes	Yes
	155	0	47.5667	Yes	No
	156	0	6.36667	No	No
	157	0	40.3333	No	No
	158	0	39.6667	Yes	Yes
	159	0	43.1667	No	No
	160	0	12.1667	Yes	No
	161	0	27.5333	No	No
	162	0	38.9667	No	No
	163	0	22.8333	Yes	Yes
	164	0	45	No	No
	165	0	39.8667	No	No
	166	0	37.8667	Yes	Yes
	167	0	38.7	No	No
	168	0	32.8667	No	No
	169	0	34.3	No	No
	170	0	34.9667	Yes	Yes
	171	0	33.3333	Yes	Yes
	172	0	22.8667	No	No
	173	0	1.3	No	No
	174	0	20.3	No	No
	175	0	27.7667	Yes	No
	176	0	31.7333	Yes	Yes
	177	0	28.7	Yes	Yes
	178	0	51.9667	Yes	Yes

## Sheet: Rejection
	Patient #	Intended for CNI Withdrawal	CNI Actually Withdrawn	Dual Criteria Rejection Banff Grade	Dual Criteria Rejection Status Post Tx	All Rejection Banff Grade	All Rejection Status Post Tx	Dual Criteria Censored Months to Rejection	All Rejection Censored Months to Rejection	60 Month Maximum Censored Months to Rejection
	1	No	No		0		0	36.6667	36.6667	36.6667
	2	No	No		0		0	73.8333	73.8333	60
	3	Yes	Yes		0	1A	1	11.9667	11.9667	11.9667
	4	Yes	Yes		0		0	25.4667	25.4667	25.4667
	5	No	No		0		0	46.2	46.2	46.2
	6	No	No		0		0	43	43	43
	7	Yes	Yes		0		0	60.2333	60.2333	60
	8	Yes	Yes		0		0	56.9333	56.9333	56.9333
	9	Yes	Yes		0		0	55.5	55.5	55.5
	10	Yes	No		0		0	44.8	44.8	44.8
	11	Yes	Yes		0		0	70.1333	70.1333	60
	12	Yes	Yes		0		0	42.5	42.5	42.5
	13	Yes	Yes		0	1A	1	12.8333	12.8333	12.8333
	14	Yes	No		0		0	71.9333	71.9333	60
	15	No	No		0		0	58.3	58.3	58.3
	16	No	No		0		0	53.2667	53.2667	53.2667
	17	No	No		0		0	44.3333	44.3333	44.3333
	18	No	No		0		0	57.8333	57.8333	57.8333
	19	Yes	Yes		0		0	39.6333	39.6333	39.6333
	20	Yes	Yes		0	1A	1	12.4333	12.4333	12.4333
	21	No	No		0		0	18.1667	18.1667	18.1667
	22	No	No		0		0	51.5333	51.5333	51.5333
	23	Yes	Yes		0		0	49.0333	49.0333	49.0333
	24	Yes	Yes		0		0	31.5333	31.5333	31.5333
	25	Yes	Yes	1A	1	1A	1	26.6667	26.6667	26.6667
	26	Yes	Yes		0		0	66.9667	66.9667	60
	27	No	No		0		0	21.2333	21.2333	21.2333
	28	No	No		0		0	22.4	22.4	22.4
	29	Yes	Yes		0		0	22.6333	22.6333	22.6333
	30	No	No		0		0	37.5	37.5	37.5
	31	Yes	Yes	1A	1	1A	1	0.4	0.4	0.4
	32	Yes	Yes	1A	1	1A	1	7.73333	7.73333	7.73333
	33	No	No		0		0	55.0333	55.0333	55.0333
	34	Yes	Yes		0		0	41.3	41.3	41.3
	35	No	No		0		0	45.0333	45.0333	45.0333
	36	No	No		0	1A	1	15.1	15.1	15.1
	37	Yes	Yes	1A	1	1A	1	1.63333	1.63333	1.63333
	38	No	No		0		0	48.5333	48.5333	48.5333
	39	Yes	Yes		0		0	48.2667	48.2667	48.2667
	40	No	No		0		0	53.4333	53.4333	53.4333
	41	Yes	Yes		0		0	65.0667	65.0667	60
	42	Yes	Yes		0		0	49.8	49.8	49.8
	43	No	No	1B	1	1B	1	0.433333	0.433333	0.433333
	44	Yes	Yes		0		0	66.8667	66.8667	60
	45	No	No		0	1A	1	24.8333	24.8333	24.8333
	46	No	No		0		0	56.6667	56.6667	56.6667
	47	Yes	No		0		0	17.5	17.5	17.5
	48	Yes	No		0		0	22.9667	22.9667	22.9667
	49	No	No		0		0	68.7667	68.7667	60
	50	No	No		0		0	0	0	0
	51	No	No		0		0	71.9333	71.9333	60
	52	Yes	No		0		0	27.9	27.9	27.9
	53	No	No		0		0	68.9	68.9	60
	54	No	No		0		0	11.9667	11.9667	11.9667
	55	No	No		0		0	8.63333	8.63333	8.63333
	56	Yes	Yes		0		0	18.3667	18.3667	18.3667
	57	No	No		0	1A	1	6.1	6.1	6.1
	58	Yes	No		0		0	3.7	3.7	3.7
	59	No	No		0		0	52.2333	52.2333	52.2333
	60	No	No	1A	1	1A	1	0.3	0.3	0.3
	61	Yes	Yes		0		0	53.7333	53.7333	53.7333
	62	Yes	Yes		0		0	71.1333	71.1333	60
	63	Yes	Yes	IIA	1	IIA	1	9.36667	9.36667	9.36667
	64	No	No		0		0	72.8	72.8	60
	65	Yes	No		0	1A	1	7.86667	7.86667	7.86667
	66	No	No		0		0	72.5667	72.5667	60
	67	No	No		0		0	49.4667	49.4667	49.4667
	68	Yes	Yes		0		0	58.5667	58.5667	58.5667
	69	No	No		0	1B	1	18.9333	18.9333	18.9333
	70	Yes	Yes		0		0	48.3	48.3	48.3
	71	No	No		0		0	27.6667	27.6667	27.6667
	72	No	No		0		0	48.0667	48.0667	48.0667
	73	Yes	No		0		0	68.7	68.7	60
	74	No	No		0		0	77.7	77.7	60
	75	No	No		0		0	71.3667	71.3667	60
	76	Yes	Yes		0		0	34.7333	34.7333	34.7333
	77	No	No		0		0	29.8333	29.8333	29.8333
	78	No	No		0		0	21.8667	21.8667	21.8667
	79	No	No		0		0	52.7333	52.7333	52.7333
	80	Yes	No		0		0	4.53333	4.53333	4.53333
	81	Yes	No		0		0	74.8667	74.8667	60
	82	Yes	Yes		0		0	77.4667	77.4667	60
	83	Yes	Yes		0		0	77.4667	77.4667	60
	84	No	No		0		0	62.3667	62.3667	60
	85	No	No		0		0	51.2667	51.2667	51.2667
	86	No	No		0		0	67.2	67.2	60
	87	Yes	Yes		0		0	68.2	68.2	60
	88	No	No		0		0	64.7667	64.7667	60
	89	No	No		0		0	2.16667	2.16667	2.16667
	90	No	No		0		0	6.9	6.9	6.9
	91	Yes	Yes		0		0	68.7667	68.7667	60
	92	No	No		0		0	32.1667	32.1667	32.1667
	93	No	No		0		0	61.1333	61.1333	60
	94	Yes	Yes		0		0	12.0667	12.0667	12.0667
	95	Yes	No		0		0	48.5	48.5	48.5
	96	Yes	No		0		0	4.7	4.7	4.7
	97	Yes	No		0		0	4.43333	4.43333	4.43333
	98	Yes	Yes		0		0	48.2333	48.2333	48.2333
	99	Yes	Yes		0		0	49.6667	49.6667	49.6667
	100	Yes	Yes		0		0	72.1	72.1	60
	101	No	No		0		0	49.8	49.8	49.8
	102	Yes	No	1A	1	1A	1	5.66667	5.66667	5.66667
	103	Yes	No		0		0	74.4333	74.4333	60
	104	Yes	Yes		0		0	55.9	55.9	55.9
	105	No	No		0		0	1.33333	1.33333	1.33333
	106	Yes	Yes		0		0	54.6	54.6	54.6
	107	Yes	Yes	1B	1	1B	1	21.3	21.3	21.3
	108	No	No		0		0	73.2333	73.2333	60
	109	No	No	1B	1	1B	1	7.46667	7.46667	7.46667
	110	Yes	No		0	1A	1	8.5	8.5	8.5
	111	No	No	1B	1	1B	1	17.6667	17.6667	17.6667
	112	No	No		0		0	67.4333	67.4333	60
	113	Yes	Yes		0		0	71.6333	71.6333	60
	114	Yes	Yes		0		0	73.9667	73.9667	60
	115	No	No		0		0	70.4667	70.4667	60
	116	No	No		0		0	41.0333	41.0333	41.0333
	117	No	No	1A	1	1A	1	0.566667	0.566667	0.566667
	118	Yes	Yes		0		0	64.4	64.4	60
	119	Yes	Yes		0		0	71.1667	71.1667	60
	120	Yes	Yes		0		0	48.7	48.7	48.7
	121	No	No	1B	1	1B	1	0.666667	0.666667	0.666667
	122	No	No		0		0	67.7333	67.7333	60
	123	No	No		0		0	64.3667	64.3667	60
	124	Yes	Yes		0	1A	1	11.2667	11.2667	11.2667
	125	Yes	No		0		0	7.36667	7.36667	7.36667
	126	No	No		0		0	59.4667	59.4667	59.4667
	127	Yes	Yes		0		0	59.2667	59.2667	59.2667
	128	No	No		0		0	55.4	6.03333	55.4
	129	Yes	No		0	1A	1	6.03333	6	6.03333
	130	Yes	Yes	1A	1	1A	1	9	9	9
	131	Yes	Yes		0		0	63.9333	63.9333	60
	132	No	No		0		0	53.4	53.4	53.4
	133	No	No		0		0	52.2	52.2	52.2
	134	No	No		0	1B	1	5.9	5.9	5.9
	135	Yes	Yes		0		0	58.3333	58.3333	58.3333
	136	No	No		0		0	4	4	4
	137	Yes	Yes		0		0	57.6	57.6	57.6
	138	No	No		0		0	52.6667	52.6667	52.6667
	139	No	No		0		0	58.7667	58.7667	58.7667
	140	Yes	Yes		0		0	58.8	58.8	58.8
	141	No	No		0		0	28.5667	28.5667	28.5667
	142	No	No		0		0	9.76667	9.76667	9.76667
	143	No	No		0		0	49.0667	49.0667	49.0667
	144	Yes	Yes	1B	1	1B	1	10.6667	10.6667	10.6667
	145	Yes	No		0		0	18.3667	18.3667	18.3667
	146	No	No		0		0	53.6667	53.6667	53.6667
	147	Yes	Yes		0		0	48.0667	48.0667	48.0667
	148	Yes	No		0		0	2.9	2.9	2.9
	149	No	No		0		0	35.7	35.7	35.7
	150	No	No		0	1A	1	14.3	14.3	14.3
	151	Yes	Yes		0		0	43.8	43.8	43.8
	152	Yes	No		0	1A	1	5.93333	5.93333	5.93333
	153	Yes	Yes		0		0	46.6667	46.6667	46.6667
	154	Yes	Yes		0		0	42.7	42.7	42.7
	155	Yes	No		0		0	47.5667	47.5667	47.5667
	156	No	No		0		0	6.36667	6.36667	6.36667
	157	No	No		0		0	40.3333	40.3333	40.3333
	158	Yes	Yes		0		0	39.6667	39.6667	39.6667
	159	No	No		0		0	43.1667	43.1667	43.1667
	160	Yes	No		0	1A	1	8.5	8.5	8.5
	161	No	No		0		0	27.5333	27.5333	27.5333
	162	No	No		0		0	38.9667	38.9667	38.9667
	163	Yes	Yes		0		0	22.8333	22.8333	22.8333
	164	No	No		0		0	45	45	45
	165	No	No		0		0	39.8667	39.8667	39.8667
	166	Yes	Yes		0		0	37.8667	37.8667	37.8667
	167	No	No		0		0	38.7	38.7	38.7
	168	No	No		0		0	32.8667	32.8667	32.8667
	169	No	No		0		0	34.3	34.3	34.3
	170	Yes	Yes		0		0	34.9667	34.9667	34.9667
	171	Yes	Yes		0		0	33.3333	33.3333	33.3333
	172	No	No	1A	1	1A	1	0.8	0.8	0.8
	173	No	No		0		0	1.3	1.3	1.3
	174	No	No		0		0	20.3	20.3	20.3
	175	Yes	No		0		0	27.7667	27.7667	27.7667
	176	Yes	Yes		0		0	31.7333	31.7333	31.7333
	177	Yes	Yes		0		0	28.7	28.7	28.7
	178	Yes	Yes		0	1A	1	7.96667	7.96667	7.96667

## Sheet: Change in GFR 
			Month after CNI Withdrawal (3-month averages)	0	3	6	9	12	15	18	21	24	27	30
	All Donors, ITT	CNI Minimized	Avg	0	-0.0342887	-0.0248618	0.00397773	-0.0015829	-0.0224254	-0.0031445	-0.0130406	-0.0341709	-0.0227806	-0.0117523
			SD	0	0.0763948	0.0895178	0.121685	0.181974	0.186926	0.201923	0.204315	0.196629	0.241267	0.239404
			n =	88	83	78	77	76	75	69	70	66	65	59
			SEM	0	0.00838542	0.0101359	0.0138673	0.0208738	0.0215843	0.0243086	0.0244204	0.0242034	0.0299255	0.0311677
		CNI Withdrawn	Avg	0	0.0152509	-0.00872278	0.0050948	0.0326279	0.0242363	0.0350823	0.0249669	0.0318761	0.0198476	0.0283826
			SD	0	0.101857	0.151688	0.204731	0.21181	0.247477	0.252193	0.233115	0.234464	0.23274	0.283447
			n =	90	85	83	83	80	78	77	73	67	64	62
			SEM	0	0.011048	0.0166499	0.0224722	0.023681	0.0280213	0.02874	0.027284	0.0286443	0.0290925	0.0359978
	All Donors, OT	CNI Minimized	Avg	0	-0.033701	-0.0250342	0.00192311	-0.00603428	-0.0199101	-0.00470979	-0.0154762	-0.0311384	-0.0222403	-0.0153759
			SD	0	0.0776017	0.090407	0.118289	0.175106	0.188716	0.204641	0.207154	0.199225	0.245689	0.242849
			n =	84	80	75	74	73	73	67	67	63	62	56
			SEM	0	0.00867613	0.0104393	0.0137508	0.0204946	0.0220875	0.0250009	0.0253079	0.0251	0.0312025	0.032452
		CNI Withdrawn	Avg	0	0.016256	0.00511417	0.0133384	0.0433181	0.0286044	0.0457875	0.0324266	0.0340064	0.0258114	0.0368343
			SD	0	0.0891636	0.136767	0.179838	0.152481	0.160545	0.159753	0.187117	0.151009	0.178805	0.237464
			n =	64	64	63	64	61	61	61	58	53	52	50
			SEM	0	0.0111454	0.017231	0.0224797	0.0195232	0.0205557	0.0204543	0.0245696	0.0207426	0.0247958	0.0335825
	Living Donors, OT	CNI Minimized	Avg	0	-0.0424977	-0.0321797	-0.0156342	-0.0389683	-0.0604892	-0.0522371	-0.0587986	-0.061724	-0.0806146	-0.0430581
			SD	0	0.0839095	0.09951	0.122523	0.195219	0.204043	0.208852	0.215218	0.210521	0.252136	0.256081
			n =	50	48	44	44	43	44	38	39	37	38	33
			SEM	0	0.0121113	0.0150017	0.018471	0.0297706	0.0307606	0.0338803	0.0344625	0.0346094	0.0409018	0.0445779
		CNI Withdrawn	Avg	0	0.0123962	0.00866131	0.0197131	0.0369946	0.0206438	0.0218969	0.00111203	0.0263685	0.0198583	0.0349588
			SD	0	0.0890336	0.108363	0.135254	0.141271	0.1085	0.135472	0.145813	0.135219	0.187915	0.265148
			n =	38	38	37	38	36	37	37	35	33	30	28
			SEM	0	0.0144432	0.0178148	0.0219411	0.0235451	0.0178372	0.0222714	0.0246469	0.0235386	0.0343084	0.0501082
	Deceased Donors, OT	CNI Minimized	Avg	0	-0.0205058	-0.0148922	0.0276738	0.0411712	0.0416581	0.0575673	0.0448658	0.0123872	0.0503384	0.0243419
			SD	0	0.0661221	0.0760704	0.108671	0.130456	0.145352	0.184363	0.182267	0.1768	0.188054	0.221934
			n =	34	32	31	30	30	29	29	28	26	23	23
			SEM	0	0.0116888	0.0136627	0.0198405	0.023818	0.0269912	0.0342354	0.0344452	0.0346734	0.0424661	0.0462765
		CNI Withdrawn	Avg	0	0.0218972	6.62997e-05	0.00402169	0.0524241	0.0408771	0.0826189	0.0800793	0.046609	0.0339293	0.0392212
			SD	0	0.0908112	0.171564	0.232969	0.169927	0.220348	0.188461	0.232211	0.17705	0.169589	0.202915
			n =	26	26	26	26	25	24	24	23	20	22	22
			SEM	0	0.0178095	0.0336464	0.0456889	0.0339853	0.0449783	0.0384693	0.0484193	0.0395897	0.0361565	0.0432615

## Sheet: GFR; rATG Induction & CNI 
		Three-month Averages of GFR at Three-month Intervals
		Avg. of	1, 2, 3	4, 5, 6	7, 8, 9	10, 11, 12	13, 14, 15	16, 17, 18	19, 20, 21	22, 23, 24	25, 26, 27	28, 29, 30	31, 32, 33	34, 35, 36	37, 38, 39	40, 41, 42	43, 44, 45	46, 47, 48
		Post-tx Month	3	6	9	12	15	18	21	24	27	30	33	36	39	42	45	48
	Divided-dose rATG Induction with CNI Minimization	Avg	50.1304	57.4831	55.161	55.7099	57.4433	56.424	54.7069	57.1086	54.8685	54.3797	56.6078	53.9881	52.0832	55.0895	56.7539	57.2125
		SD	12.6626	12.6679	11.9133	12.2779	14.4525	15.0631	17.5702	16.4716	14.6237	14.8933	19.9383	17.3908	16.4938	17.4924	17.7092	15.3797
		n	40	37	36	34	33	33	32	30	28	27	27	25	24	23	22	18
		SEM	2.00214	2.08259	1.98555	2.10564	2.51586	2.62215	3.106	3.00729	2.76362	2.86621	3.83713	3.47817	3.36679	3.64741	3.77562	3.62503
	Single-dose rATG Induction with CNI Withdrawal	Avg	53.6452	60.2359	61.0209	57.4246	61.782	62.2999	60.2472	62.9121	63.6077	61.3664	61.9282	63.4091	61.9259	66.168	62.8766	61.3284
		SD	14.366	15.6481	15.8173	16.7352	15.4224	17.5737	14.7057	18.5534	15.0432	16.2576	15.2385	19.591	17.2537	24.0092	16.6604	12.9732
		n	31	31	31	31	29	29	29	28	27	28	26	26	26	21	21	21
		SEM	2.58021	2.81048	2.84087	3.00572	2.86387	3.26336	2.73078	3.50627	2.89506	3.0724	2.98852	3.84211	3.38373	5.23923	3.63559	2.83099

## Sheet: Histopath; rATG Ind. & CNI 
					12-month Biopsies								24-month Biopsies								Worst Biopsy Scores at 12 or 24 Months
	Patient #	Single-dose rATG Induction with CNI Withdrawal	Divided-dose rATG Induction with CNI Minimization		ci score	ct score	cg score	cv score	ah score	i IF/TA	i total		ci score	ct score	cg score	cv score	ah score	i IF/TA	i total		ci score	ct score	cg score	cv score	ah score	i IF/TA	i total
	16		Yes		0	1	0	1	0	0	0		1	1	0		0	2	0		1	1	0	1	0	2	0
	17		Yes		0	1	0	1	0	1	0		0	1	0	0	1	2	0		0	1	0	1	1	2	0
	18		Yes		0	1	0	0	0	0	0		0	1	0	0	1	0	0		0	1	0	0	1	0	0
	21		Yes		2	2	0	1	0	3	2										2	2	0	1	0	3	2
	28		Yes		0	1	0	1	0	0	0										0	1	0	1	0	0	0
	30		Yes		2	2	1	1	1	2	1		3	3	3	2	0	1	1		3	3	3	2	1	2	1
	33		Yes		0	1	0	0	2	0	0										0	1	0	0	2	0	0
	35		Yes		0	1	0	0	1	0	0		0	1	0	1	0	0	0		0	1	0	1	1	0	0
	36		Yes		1	1	0	1	0	2	1		0	1	0		0	0	0		1	1	0	1	0	2	1
	59		Yes		0	1	0	0	0	1	0		1	1	0	1	0	0	0		1	1	0	1	0	1	0
	66		Yes		2	2	0	1	1	0	0		0	1	0	1	1	3	0		2	2	0	1	1	3	0
	74		Yes		0	1	0	1	1	1	0										0	1	0	1	1	1	0
	75		Yes		1	1	0		1	3	0										1	1	0	0	1	3	0
	78		Yes		0	1	0	1	0	1	0										0	1	0	1	0	1	0
	86		Yes		0	1	0	1	0	0	0										0	1	0	1	0	0	0
	93		Yes		0	1	0	0	0	0	0										0	1	0	0	0	0	0
	109		Yes		3	3	0	1	0	3	3		2	2	1	1	1	3	2		3	3	1	1	1	3	3
	115		Yes		0	1	0	0	0	0	0										0	1	0	0	0	0	0
	116		Yes		1	1	0	1	1	0	0		2	2	0	0	0	0	0		2	2	0	1	1	0	0
	121		Yes		0	1	0	1	1	0	0		0	1	0	1	0	1	0		0	1	0	1	1	1	0
	122		Yes		1	1	0	1	1	0	0		0	0	0		0	0	0		1	1	0	1	1	0	0
	123		Yes		2	2	0	2	0	0	0		0	1	0	0	0	2	0		2	2	0	2	0	2	0
	128		Yes		0	1	0	1	0	0	0		3	3	0	1	0	3	2		3	3	0	1	0	3	2
	132		Yes		0	1	0	1	1	0	0		0	1	0	1	0	0	0		0	1	0	1	1	0	0
	133		Yes		1	1	0		0	0	0										1	1	0	0	0	0	0
	134		Yes		0	1	0	1	1	0	0		1	1	1	0	1	1	0		1	1	1	1	1	1	0
	146		Yes		1	1	0		0	3	1		1	1	0	1	1	2	0		1	1	0	1	1	3	1
	157		Yes		0	1	0	1	0	0	0		2	2	0	1	0	3	2		2	2	0	1	0	3	2
	168		Yes		0	1	0	0	0	1	0		1	1	3		0	1	0		1	1	3	0	0	1	0
	83	Yes			0	0	0	0	0	0	0										0	0	0	0	0	0	0
	113	Yes			1	1	0	0	0	1	0										1	1	0	0	0	1	0
	119	Yes			0	1	0		0	0	0		0	1	0	1	0	0	0		0	1	0		0	0	0
	100	Yes			2	2	0		0	3	2										2	2	0	0	0	3	2
	11	Yes			0	0	0	0	0	0	0										0	0	0	0	0	0	0
	26	Yes			1	1	0	0	0	0	0										1	1	0	0	0	0	0
	131	Yes			0	0	0	0	0	0	0		0	1	1	0	0	2	0		0	1	1	0	0	2	0
	7	Yes			0	1	0	0	0	0	0										0	1	0	0	0	0	0
	140	Yes			0	1	0	0	1	0	0		0	1	0	1	1	1	0		0	1	0	1	1	1	0
	144	Yes			0	1	0	0	0	3	0										0	1	0	0	0	3	0
	137	Yes			0	1	1	1	0	2	0		0	1	0	0	1	3	0		0	1	1	1	1	3	0
	20	Yes			0	1	0	0	1	3	0		0	1	0	1	0	0	0		0	1	0	1	1	3	0
	9	Yes			0	1	0	0	0	0	0		1	1	0	1	0	3	1		1	1	0	1	0	3	1
	61	Yes			1	1	0		0	1	0										1	1	0	0	0	1	0
	178	Yes			1	1	0	0	0	2	0										1	1	0	0	0	2	0
	31	Yes			0	1	0	0	1	2	0		0	1	0	0	1	0	0		0	1	0	0	1	2	0
	3	Yes			1	1	0	1	1	3	1										1	1	0	1	1	3	1
	23	Yes			0	1	0	1	0	3	0										0	1	0	1	0	3	0
	99	Yes			0	1	0	1	0	0	0										0	1	0	1	0	0	0
	39	Yes			0	1	0	1	0	0	0		0	0	0	0	0	0	0		0	1	0	1	0	0	0
	153	Yes			0	1	0	0	0	0	0		0	1	0	1	1	2	0		0	1	0	1	1	2	0
	151	Yes			0	1	0	1	1	3	0		0	0	0		0	0	0		0	1	0	1	1	3	0
	19	Yes			0	1	0	1	1	2	0										0	1	0	1	1	2	0
	37	Yes			1	1	0	2	1	3	1		1	1	0	1	1	3	0		1	1	0	2	1	3	1
	130	Yes			0	1	0	1	0	0	1										0	1	0	1	0	0	1
	76	Yes			0	1	0	1	0	1	0		0	1	0	1	0	0	0		0	1	0	1	0	1	0
	25	Yes			0	1	0	1	1	3	0		1	1	0		0	1	0		1	1	0	1	1	3	0
	29	Yes			1	1	0	1	1	3	1										1	1	0	1	1	3	1

## Sheet: Histopath; CNI
					12-month Biopsy Results								24-month Biopsy Results								Worst of 12 and 24 Month Biopsy Results
	Patient #	Intended for CNI Withdrawal	CNI Actually Withdrawn		ci score	ct score	cg score	cv score	ah score	i IF/TA	i total		ci score	ct score	cg score	cv score	ah score	i IF/TA	i total		ci score	ct score	cg score	cv score	ah score	i IF/TA	i total
	1	No	No		0	1	0	1	0	0	0										0	1	0	1	0	0	0
	2	No	No		3	3	0	2	0	0	0										3	3	0	2	0	0	0
	5	No	No										0	1	0	1	0	1	0		0	1	0	1	0	1	0
	15	No	No		1	1	0	0	0	1	0		0	1	0	0	0	3	0		1	1	0	0	0	3	0
	22	No	No		0	1	0	1	1	0	0		0	1	0	0	0	1	0		0	1	0	1	1	1	0
	27	No	No		2	2	2	1	0	3	2										2	2	2	1	0	3	2
	38	No	No		0	1	0	1	1	2	0		0	1	0	1	1	0	0		0	1	0	1	1	2	0
	40	No	No		1	1	0	0	0	2	0		1	1	0	0	0	0	0		1	1	0	0	0	2	0
	43	No	No		2	2	0	1	1	0	0		1	1	0	1	0	1	0		2	2	0	1	1	1	0
	45	No	No										2	2	0	2	0	3	2		2	2	0	2	0	3	2
	46	No	No		0	1	0	1	0	1	0		1	1	0		0	1	0		1	1	0	1	0	1	0
	49	No	No		2	2	0	2	1	0	0										2	2	0	2	1	0	0
	51	No	No		2	2	0	0	0												2	2	0	0	0	0	0
	57	No	No		1	1	0	1	0	0	0		0	1	0	1	1	3	1		1	1	0	1	1	3	1
	64	No	No		0	0	0	2	0	0	0										0	0	0	2	0	0	0
	69	No	No		2	2	0	1	0	3	2										2	2	0	1	0	3	2
	71	No	No		0	1	0	1	0	0	0		0	1	3	1	2	0	0		0	1	3	1	2	0	0
	72	No	No		0	1	0	0	0	0	0		1	1	0	0	0	2	0		1	1	0	0	0	2	0
	79	No	No		0	1	0	1	1	0	0		0	1	0	0	0	0	0		0	1	0	1	1	0	0
	84	No	No		0	1	0	0	0	2	0		0	1	0	0	0	2	0		0	1	0	0	0	2	0
	85	No	No		1	1	0	0	0	3	0										1	1	0	0	0	3	0
	88	No	No		0	1	0	0	0	0	0										0	1	0	0	0	0	0
	101	No	No		0	1	0	1	1	0	0		0	1	0	0	0	0	0		0	1	0	1	1	0	0
	111	No	No		3	3	2	1	2	3	2										3	3	2	1	2	3	2
	112	No	No		0	1	0	1	0	0	0										0	1	0	1	0	0	0
	126	No	No		0	1	0	1	0	0	0										0	1	0	1	0	0	0
	138	No	No		1	1	0	1	1	3	0		0	1	0	1	0	0	0		1	1	0	1	1	3	0
	139	No	No		1	1	0	0	0	0	0		2	2	0	2	0	1	0		2	2	0	2	0	1	0
	143	No	No		0	1	0	1	1	0	0		2	2	0	0	1	3	2		2	2	0	1	1	3	2
	150	No	No		1	1	0	1	1	1	0		0	1	1	1	1	1	1		1	1	1	1	1	1	1
	159	No	No		0	1	0	1	0	0	0		2	2	0	2	1	2	1		2	2	0	2	1	2	1
	161	No	No		0	1	0	1	0	0	0		0	1	0	1	1	3	0		0	1	0	1	1	3	0
	164	No	No		0	1	0	0	0	0	0		0	0	0	0	0	0	0		0	1	0	0	0	0	0
	165	No	No		0	1	0	0	1	0	0		3	3	0	1	0	3	3		3	3	0	1	1	3	3
	167	No	No		0	1	0	1	1	0	0		0	1	0	1	2	0	0		0	1	0	1	2	0	0
	172	No	No		0	1	0	0	0	1	0										0	1	0	0	0	1	0
	16	No	No		0	1	0	1	0	0	0		1	1	0		0	2	0		1	1	0	1	0	2	0
	17	No	No		0	1	0	1	0	1	0		0	1	0	0	1	2	0		0	1	0	1	1	2	0
	18	No	No		0	1	0	0	0	0	0		0	1	0	0	1	0	0		0	1	0	0	1	0	0
	21	No	No		2	2	0	1	0	3	2										2	2	0	1	0	3	2
	28	No	No		0	1	0	1	0	0	0										0	1	0	1	0	0	0
	30	No	No		2	2	1	1	1	2	1		3	3	3	2	0	1	1		3	3	3	2	1	2	1
	33	No	No		0	1	0	0	2	0	0										0	1	0	0	2	0	0
	35	No	No		0	1	0	0	1	0	0		0	1	0	1	0	0	0		0	1	0	1	1	0	0
	36	No	No		1	1	0	1	0	2	1		0	1	0		0	0	0		1	1	0	1	0	2	1
	59	No	No		0	1	0	0	0	1	0		1	1	0	1	0	0	0		1	1	0	1	0	1	0
	66	No	No		2	2	0	1	1	0	0		0	1	0	1	1	3	0		2	2	0	1	1	3	0
	74	No	No		0	1	0	1	1	1	0										0	1	0	1	1	1	0
	75	No	No		1	1	0		1	3	0										1	1	0	0	1	3	0
	78	No	No		0	1	0	1	0	1	0										0	1	0	1	0	1	0
	86	No	No		0	1	0	1	0	0	0										0	1	0	1	0	0	0
	93	No	No		0	1	0	0	0	0	0										0	1	0	0	0	0	0
	109	No	No		3	3	0	1	0	3	3		2	2	1	1	1	3	2		3	3	1	1	1	3	3
	115	No	No		0	1	0	0	0	0	0										0	1	0	0	0	0	0
	116	No	No		1	1	0	1	1	0	0		2	2	0	0	0	0	0		2	2	0	1	1	0	0
	121	No	No		0	1	0	1	1	0	0		0	1	0	1	0	1	0		0	1	0	1	1	1	0
	122	No	No		1	1	0	1	1	0	0		0	0	0		0	0	0		1	1	0	1	1	0	0
	123	No	No		2	2	0	2	0	0	0		0	1	0	0	0	2	0		2	2	0	2	0	2	0
	128	No	No		0	1	0	1	0	0	0		3	3	0	1	0	3	2		3	3	0	1	0	3	2
	132	No	No		0	1	0	1	1	0	0		0	1	0	1	0	0	0		0	1	0	1	1	0	0
	133	No	No		1	1	0		0	0	0										1	1	0	0	0	0	0
	134	No	No		0	1	0	1	1	0	0		1	1	1	0	1	1	0		1	1	1	1	1	1	0
	146	No	No		1	1	0		0	3	1		1	1	0	1	1	2	0		1	1	0	1	1	3	1
	157	No	No		0	1	0	1	0	0	0		2	2	0	1	0	3	2		2	2	0	1	0	3	2
	168	No	No		0	1	0	0	0	1	0		1	1	3		0	1	0		1	1	3	0	0	1	0
	106	Yes	Yes		0	0	0	0	0	0	0										0	0	0	0	0	0	0
	82	Yes	Yes		1	1	0	1	0	2	0										1	1	0	1	0	2	0
	32	Yes	Yes		0	1	0	0	0	1	0										0	1	0	0	0	1	0
	83	Yes	Yes		0	0	0	0	0	0	0										0	0	0	0	0	0	0
	114	Yes	Yes		0	1	0	0	0	0	0										0	1	0	0	0	0	0
	113	Yes	Yes		1	1	0	0	0	1	0										1	1	0	0	0	1	0
	119	Yes	Yes		0	1	0		0	0	0		0	1	0	1	0	0	0		0	1	0		0	0	0
	100	Yes	Yes		2	2	0		0	3	2										2	2	0	0	0	3	2
	62	Yes	Yes		0	1	0	1	0	0	0		0	1	0	1	1	2	0		0	1	0	1	1	2	0
	11	Yes	Yes		0	0	0	0	0	0	0										0	0	0	0	0	0	0
	13	Yes	Yes		0	1	0	1	0	2	0		0	1	0	1	0	3	0		0	1	0	1	0	3	0
	87	Yes	Yes		1	1	0	0	1	2	0		0	1	0	0	0	3	0		1	1	0	0	1	3	0
	26	Yes	Yes		1	1	0	0	0	0	0										1	1	0	0	0	0	0
	107	Yes	Yes		0	1	0	0	0	2	0		1	1	2	1	1	3	1		1	1	2	1	1	3	1
	118	Yes	Yes		0	1	0	0	0	3	0		1	1	0	1	0	3	1		1	1	0	1	0	3	1
	131	Yes	Yes		0	0	0	0	0	0	0		0	1	1	0	0	2	0		0	1	1	0	0	2	0
	7	Yes	Yes		0	1	0	0	0	0	0										0	1	0	0	0	0	0
	140	Yes	Yes		0	1	0	0	1	0	0		0	1	0	1	1	1	0		0	1	0	1	1	1	0
	127	Yes	Yes		1	1	0	0	0	0	0		1	1	0	1	0	1	0		1	1	0	1	0	1	0
	144	Yes	Yes		0	1	0	0	0	3	0										0	1	0	0	0	3	0
	63	Yes	Yes		0	1	0	0	0	0	0		0	1	0	3	1	2	0		0	1	0	3	1	2	0
	137	Yes	Yes		0	1	1	1	0	2	0		0	1	0	0	1	3	0		0	1	1	1	1	3	0
	20	Yes	Yes		0	1	0	0	1	3	0		0	1	0	1	0	0	0		0	1	0	1	1	3	0
	68	Yes	Yes		0	1	0	0	0	0	0		0	0	0	0	0	0	1		0	1	0	0	0	0	1
	104	Yes	Yes		2	2	0	1	0	1	0		0	1	0	2	0	0	0		2	2	0	2	0	1	0
	135	Yes	Yes		0	1	0	1	0	0	0		1	1	0	1	0	1	0		1	1	0	1	0	1	0
	9	Yes	Yes		0	1	0	0	0	0	0		1	1	0	1	0	3	1		1	1	0	1	0	3	1
	61	Yes	Yes		1	1	0		0	1	0										1	1	0	0	0	1	0
	178	Yes	Yes		1	1	0	0	0	2	0										1	1	0	0	0	2	0
	31	Yes	Yes		0	1	0	0	1	2	0		0	1	0	0	1	0	0		0	1	0	0	1	2	0
	4	Yes	Yes		1	1	0	2	0	3	1										1	1	0	2	0	3	1
	3	Yes	Yes		1	1	0	1	1	3	1										1	1	0	1	1	3	1
	23	Yes	Yes		0	1	0	1	0	3	0										0	1	0	1	0	3	0
	99	Yes	Yes		0	1	0	1	0	0	0										0	1	0	1	0	0	0
	39	Yes	Yes		0	1	0	1	0	0	0		0	0	0	0	0	0	0		0	1	0	1	0	0	0
	70	Yes	Yes		1	1	0	2	1	0	0		1	1	0	1	0	1	0		1	1	0	2	1	1	0
	42	Yes	Yes		0	1	0	0	0	1	0										0	1	0	0	0	1	0
	153	Yes	Yes		0	1	0	0	0	0	0		0	1	0	1	1	2	0		0	1	0	1	1	2	0
	98	Yes	Yes		0	1	0	0	0	0	0										0	1	0	0	0	0	0
	124	Yes	Yes		1	1	0	1	1	3	1		2	2	0	1	0	3	2		2	2	0	1	1	3	2
	154	Yes	Yes		0	1	0	1	1	0	0		0	1	0	1	0	0	0		0	1	0	1	1	0	0
	151	Yes	Yes		0	1	0	1	1	3	0		0	0	0		0	0	0		0	1	0	1	1	3	0
	158	Yes	Yes		0	1	0	1	1	1	0		0	1	0	1	0	0	0		0	1	0	1	1	1	0
	19	Yes	Yes		0	1	0	1	1	2	0										0	1	0	1	1	2	0
	34	Yes	Yes		0	1	0	1	0	3	0		0	1	0	1	0	2	0		0	1	0	1	0	3	0
	37	Yes	Yes		1	1	0	2	1	3	1		1	1	0	1	1	3	0		1	1	0	2	1	3	1
	130	Yes	Yes		0	1	0	1	0	0	1										0	1	0	1	0	0	1
	166	Yes	Yes		2	2	0	0	0	3	2		0	1	0	0	0	0	0		2	2	0	0	0	3	2
	147	Yes	Yes		1	1	0	1	1	0	0										1	1	0	1	1	0	0
	76	Yes	Yes		0	1	0	1	0	1	0		0	1	0	1	0	0	0		0	1	0	1	0	1	0
	170	Yes	Yes		0	1	0	0	0	0	0		0	1	0	0	0	3	0		0	1	0	0	0	3	0
	12	Yes	Yes		0	1	0	1	0	3	0										0	1	0	1	0	3	0
	176	Yes	Yes		1	1	0	1	0	2	0		1	1	3		0	3	1		1	1	3	1	0	3	1
	177	Yes	Yes		0	1	0	0	1	0	0										0	1	0	0	1	0	0
	25	Yes	Yes		0	1	0	1	1	3	0		1	1	0		0	1	0		1	1	0	1	1	3	0
	29	Yes	Yes		1	1	0	1	1	3	1										1	1	0	1	1	3	1
	163	Yes	Yes		0	1	0	0	0	3	0										0	1	0	0	0	3	0
	10	Yes	No		0	1	0	1	1	0	0										0	1	0	1	1	0	0
	14	Yes	No		0	1	0	0	0	1	0										0	1	0	0	0	1	0
	47	Yes	No		0	1	0	0	1	0	0										0	1	0	0	1	0	0
	48	Yes	No		0	1	0	1	1	2	0										0	1	0	1	1	2	0
	65	Yes	No		1	1	0	0	0	0	0										1	1	0	0	0	0	0
	175	Yes	No		0	1	0	1	0	0	0										0	1	0	1	0	0	0
	73	Yes	No		1	1	0	1	0	0	0										1	1	0	1	0	0	0
	81	Yes	No		2	2	0	0	0	3	2										2	2	0	0	0	3	2
	95	Yes	No		1	1	0	1	0	2	0		2	2	0	1	0	3	2		2	2	0	1	0	3	2
	110	Yes	No		0	1	0	0	0	0	0		0	1	0	1	0	1	0		0	1	0	1	0	1	0
	129	Yes	No		1	1	0	2	1	2	0		1	1	0	1	1	2	1		1	1	0	2	1	2	1
	152	Yes	No		0	1	0	1	0	2	0										0	1	0	1	0	2	0
	155	Yes	No		0	1	0	0	0	0	0		0	1	0	0	0	1	0		0	1	0	0	0	1	0
	44	Yes	No										1	1	0		0	1	0		1	1	0	0	0	1	0
	24	Yes	No										3	3	3	2	0	1	1		3	3	3	2	0	1	1
	120	Yes	No										1	1	1	1	1	1	0		1	1	1	1	1	1	0
